# Supplementary material for: 2-Phenyl-5,7-bis­(prop-2-en-1-yl­oxy)-4H-chromen-4-one
Source: Acta Crystallogr Sect E Struct Rep Online. 2008 Dec 3;65(Pt 1):o1. doi: 10.1107/S1600536808039743 (PMC2967853; doi:10.1107/S1600536808039743)
Supplement: Supplementary file 2 [file e-65-000o1-Isup2.hkl]

# 
# h,k,l, Fc-squared, Fo-squared, sigma(Fo-squared) and status flag 
# 
data_I
_shelx_title ' RENO100 in P2(1)2(1)2(1)' 
_shelx_refln_list_code          4 
_shelx_F_calc_maximum      160.37 
_exptl_crystal_F_000       704.00 
_reflns_d_resolution_high  0.8001 
 
loop_ 
 _symmetry_equiv_pos_as_xyz 
 'x, y, z' 
 '-x+1/2, -y, z+1/2' 
 '-x, y+1/2, -z+1/2' 
 'x+1/2, -y+1/2, -z' 
 
_cell_length_a     6.2988 
_cell_length_b    15.7978 
_cell_length_c    17.4289 
_cell_angle_alpha  90.000 
_cell_angle_beta   90.000 
_cell_angle_gamma  90.000 
 
_shelx_F_squared_multiplier     1.000 
 
loop_ 
 _refln_index_h 
 _refln_index_k 
 _refln_index_l 
 _refln_F_squared_calc 
 _refln_F_squared_meas 
 _refln_F_squared_sigma 
 _refln_observed_status 
   2   0   0     4936.45     4645.33     67.38 o 
   4   0   0       41.28       38.35      5.08 o 
   6   0   0      660.05      707.74     50.44 o 
   1   1   0      174.86      149.14      3.25 o 
   2   1   0      445.31      461.19      8.28 o 
   3   1   0      260.76      251.33      6.82 o 
   4   1   0        9.25       11.86      3.57 o 
   5   1   0       21.46       21.30      7.55 o 
   6   1   0       50.17       57.20      8.56 o 
   7   1   0        3.41        5.61     15.55 o 
   0   2   0    10246.03     9366.65    640.45 o 
   1   2   0     5041.53     5201.57     50.42 o 
   2   2   0       83.15       72.35      3.02 o 
   3   2   0      138.39      135.85      5.01 o 
   4   2   0       85.19       81.11      4.32 o 
   5   2   0       27.03       23.37      4.87 o 
   6   2   0        3.10        0.51      9.85 o 
   7   2   0       25.66       35.07      9.79 o 
   1   3   0     1615.61     1710.78     19.47 o 
   2   3   0      431.71      439.84      8.40 o 
   3   3   0      284.61      301.64      7.77 o 
   4   3   0       47.93       56.86      3.87 o 
   5   3   0       95.98       99.25      9.33 o 
   6   3   0        1.09       -6.20      6.20 o 
   7   3   0       14.30       14.26      8.11 o 
   0   4   0    10910.52    10301.63    295.94 o 
   1   4   0      207.29      197.61      4.80 o 
   2   4   0      224.12      229.33      5.95 o 
   3   4   0       11.76       17.00      3.06 o 
   4   4   0       38.06       34.27      3.31 o 
   5   4   0        8.49        1.53      5.39 o 
   6   4   0        0.62       -5.08      5.08 o 
   7   4   0       16.03       25.37      6.95 o 
   1   5   0       25.88       24.31      1.93 o 
   2   5   0     2665.68     2800.90     32.38 o 
   3   5   0      226.73      218.04      6.82 o 
   4   5   0      438.01      417.85     12.12 o 
   5   5   0       21.30       32.33      6.38 o 
   6   5   0       64.85       70.43      9.27 o 
   7   5   0        1.95        3.25      7.73 o 
   0   6   0     1074.36     1143.20     46.80 o 
   1   6   0      102.78      103.50      4.09 o 
   2   6   0     3570.58     3837.89     42.72 o 
   3   6   0        6.29        7.39      2.13 o 
   4   6   0       16.23       16.63      3.48 o 
   5   6   0       50.09       44.21      7.04 o 
   6   6   0        0.13        6.26      6.06 o 
   7   6   0        0.14       13.99      8.15 o 
   1   7   0        0.51        0.48      1.33 o 
   2   7   0      532.78      581.64     13.14 o 
   3   7   0       39.61       33.15      4.67 o 
   4   7   0        4.91       10.59      3.60 o 
   5   7   0        9.41       20.64      6.35 o 
   6   7   0        0.28       -4.38      6.84 o 
   7   7   0        0.27       -6.73      7.29 o 
   0   8   0       33.68       37.62      3.51 o 
   1   8   0      722.08      736.21     13.07 o 
   2   8   0       53.15       55.63      3.78 o 
   3   8   0        3.13        1.17      2.71 o 
   4   8   0       28.86       32.07      4.43 o 
   5   8   0       75.36       99.58     15.38 o 
   6   8   0        0.32        6.11      7.39 o 
   7   8   0        4.90        3.56      9.11 o 
   1   9   0      240.24      242.74      7.13 o 
   2   9   0       69.03       76.04      5.22 o 
   3   9   0        9.77        3.41      3.29 o 
   4   9   0        0.06        7.58      3.90 o 
   5   9   0        0.87        3.24      6.68 o 
   6   9   0        0.49        3.63      7.22 o 
   7   9   0        0.88        5.62      8.83 o 
   0  10   0      146.10      138.75      7.71 o 
   1  10   0        0.63       -0.38      1.77 o 
   2  10   0       24.16       26.90      3.68 o 
   3  10   0       44.40       52.56      6.36 o 
   4  10   0       39.71       40.33      6.19 o 
   5  10   0       18.81       16.36      7.92 o 
   6  10   0        0.43       -6.72      7.13 o 
   1  11   0        3.79        1.58      1.92 o 
   2  11   0       66.13       80.32      6.06 o 
   3  11   0       15.46        8.70      4.18 o 
   4  11   0       25.60       33.69      5.45 o 
   5  11   0        0.25       -2.82      7.73 o 
   6  11   0        1.27       -1.36      7.91 o 
   0  12   0       91.98       93.53      7.11 o 
   1  12   0       58.04       61.45      4.35 o 
   2  12   0       20.74       34.22      4.62 o 
   3  12   0        1.03        1.53      4.12 o 
   4  12   0       26.82       12.13      5.07 o 
   5  12   0        0.15       -2.25      6.75 o 
   6  12   0        0.68        1.09      8.79 o 
   1  13   0        1.89       -2.06      4.15 o 
   2  13   0        0.02       10.83      3.72 o 
   3  13   0       37.84       40.91      5.68 o 
   4  13   0       23.72       23.45      7.81 o 
   5  13   0        0.25        4.92      6.91 o 
   0  14   0       65.75       76.54      7.31 o 
   1  14   0        4.25        0.52      2.98 o 
   2  14   0        0.11       -1.02      3.93 o 
   3  14   0        2.36       13.33      5.17 o 
   4  14   0        1.86       -1.81      4.94 o 
   5  14   0        0.73       -0.26      7.18 o 
   1  15   0        4.57       11.80      5.34 o 
   2  15   0       12.18       10.64      4.72 o 
   3  15   0       78.44       75.42      9.45 o 
   4  15   0        0.06       11.23      5.99 o 
   5  15   0        3.82        8.68      9.59 o 
   0  16   0        1.02        1.52      5.69 o 
   1  16   0        7.04       11.48      4.18 o 
   2  16   0        5.68        4.94      4.33 o 
   3  16   0        3.32        0.94      4.65 o 
   4  16   0        0.20        2.37      5.93 o 
   1  17   0        1.51        1.14      4.62 o 
   2  17   0        0.78       -0.45      5.04 o 
   3  17   0        0.14        2.62      4.94 o 
   4  17   0        0.34        5.33      6.50 o 
   0  18   0       12.48       10.15      7.29 o 
   1  18   0        2.42        2.36      4.82 o 
   2  18   0        0.12        2.54      5.10 o 
   3  18   0        0.09       -0.32      4.80 o 
   1  19   0        1.81        2.31      6.11 o 
   2  19   0        1.82        0.57      5.50 o 
   1   0   1      279.37      263.58      5.26 o 
   2   0   1       33.87       31.68      2.00 o 
   3   0   1      341.99      339.90      8.22 o 
   4   0   1       27.18       25.54      2.93 o 
   5   0   1       10.12        9.02      3.78 o 
   6   0   1       45.09       57.20     10.22 o 
   7   0   1        4.28       -7.49      7.49 o 
   0   1   1       65.77       56.78      4.99 o 
   1   1   1      215.72      199.81      2.69 o 
   2   1   1      543.84      529.46      6.34 o 
   3   1   1      239.18      238.18      4.70 o 
   4   1   1       66.68       60.03      2.78 o 
   5   1   1       14.48       19.67      3.19 o 
   6   1   1      174.95      192.06      9.89 o 
   7   1   1       26.28       15.74      6.61 o 
   0   2   1      238.89      246.98      3.99 o 
   1   2   1     2561.95     2634.56     20.17 o 
   2   2   1      185.60      167.27      3.28 o 
   3   2   1      575.92      580.30      7.89 o 
   4   2   1       23.96       24.26      1.92 o 
   5   2   1      115.82      122.33      6.52 o 
   6   2   1       92.47       81.47      6.82 o 
   7   2   1       21.86       20.21      6.65 o 
   0   3   1      711.60      729.82     14.12 o 
   1   3   1     7810.86     7878.23     55.44 o 
   2   3   1       18.88       16.90      1.21 o 
   3   3   1       22.59       27.17      1.78 o 
   4   3   1      141.35      135.08      4.03 o 
   5   3   1       94.07       94.99      5.74 o 
   6   3   1       83.12       85.78      6.90 o 
   7   3   1       56.41       48.80      7.59 o 
   0   4   1     4403.40     4216.99     90.13 o 
   1   4   1      384.28      370.93      4.88 o 
   2   4   1      338.49      337.32      5.18 o 
   3   4   1      380.88      386.25      6.40 o 
   4   4   1       81.95       85.71      3.20 o 
   5   4   1        0.60        1.93      3.25 o 
   6   4   1        0.80       -5.69      5.69 o 
   7   4   1       15.06       20.68      6.07 o 
   0   5   1       34.15       36.96      1.99 o 
   1   5   1     1368.09     1388.23     13.54 o 
   2   5   1      499.80      507.27      7.47 o 
   3   5   1       26.02       25.55      2.14 o 
   4   5   1      166.17      186.86      5.40 o 
   5   5   1      116.37      112.38      7.16 o 
   6   5   1        3.48        5.84      5.56 o 
   7   5   1        5.76        2.87      5.20 o 
   0   6   1        9.51        9.80      1.32 o 
   1   6   1       18.30       13.98      1.20 o 
   2   6   1       89.14       91.31      2.87 o 
   3   6   1      136.12      140.71      3.90 o 
   4   6   1       55.70       49.58      3.38 o 
   5   6   1        3.54        7.91      4.11 o 
   6   6   1        8.49        9.04      4.46 o 
   7   6   1        1.77       -2.52      5.31 o 
   0   7   1       86.63       90.31      3.58 o 
   1   7   1      379.59      384.79      6.33 o 
   2   7   1      255.28      241.70      5.39 o 
   3   7   1       37.42       45.88      2.84 o 
   4   7   1       28.06       26.67      2.98 o 
   5   7   1       30.26       32.71      4.82 o 
   6   7   1        0.54        1.41      4.67 o 
   7   7   1        0.34       -0.95      5.62 o 
   0   8   1       30.18       35.67      2.83 o 
   1   8   1      423.15      457.79      6.95 o 
   2   8   1      105.87      114.71      3.59 o 
   3   8   1       99.53       97.56      4.22 o 
   4   8   1       57.06       59.06      3.83 o 
   5   8   1       85.68       83.40      6.84 o 
   6   8   1        0.56        4.90      5.10 o 
   7   8   1        1.50        0.84      5.87 o 
   0   9   1        3.94        3.06      1.43 o 
   1   9   1      393.40      392.87      6.60 o 
   2   9   1      126.76      133.72      4.37 o 
   3   9   1        6.25        5.15      2.27 o 
   4   9   1       10.44        2.86      2.70 o 
   5   9   1       36.51       43.75      5.84 o 
   6   9   1        0.14       -4.90      5.47 o 
   0  10   1        0.28       -1.42      1.42 o 
   1  10   1       31.13       29.96      1.99 o 
   2  10   1       33.30       36.05      2.65 o 
   3  10   1       20.92       18.25      2.84 o 
   4  10   1        2.88        3.02      2.95 o 
   5  10   1        8.74       12.45      4.97 o 
   6  10   1        1.34       -0.83      5.21 o 
   0  11   1      140.40      139.44      7.47 o 
   1  11   1        9.52       10.04      1.71 o 
   2  11   1       91.69       89.57      4.39 o 
   3  11   1       10.26        9.57      2.93 o 
   4  11   1        2.84        4.05      3.22 o 
   5  11   1        3.99        4.05      4.81 o 
   6  11   1        9.20       15.15      5.93 o 
   0  12   1        0.38        0.37      2.28 o 
   1  12   1       11.24       10.83      2.20 o 
   2  12   1       76.35       80.14      4.29 o 
   3  12   1       18.07       20.88      3.46 o 
   4  12   1        8.02       10.31      3.55 o 
   5  12   1        1.76        4.10      5.01 o 
   6  12   1        7.56       10.85      6.42 o 
   0  13   1        0.22        0.08      2.16 o 
   1  13   1        4.75        9.08      2.23 o 
   2  13   1        4.98        7.14      2.57 o 
   3  13   1       12.24       10.30      3.39 o 
   4  13   1        4.32        5.63      3.67 o 
   5  13   1        1.85        0.33      6.70 o 
   0  14   1       25.27       25.77      3.71 o 
   1  14   1       28.91       34.43      3.20 o 
   2  14   1       20.58       14.88      2.95 o 
   3  14   1       46.61       55.73      5.12 o 
   4  14   1        0.80        4.29      3.75 o 
   5  14   1        1.33        2.03      5.28 o 
   0  15   1       23.27       22.45      4.28 o 
   1  15   1        3.48        3.54      3.24 o 
   2  15   1        6.66        4.75      2.68 o 
   3  15   1        4.68        9.45      3.52 o 
   4  15   1        4.25       -0.43      3.93 o 
   5  15   1        1.21       15.50      6.29 o 
   0  16   1       59.50       68.82      7.00 o 
   1  16   1        1.40        1.05      3.07 o 
   2  16   1        7.23        7.81      3.19 o 
   3  16   1       15.53       13.29      4.70 o 
   4  16   1        5.15       13.20      4.69 o 
   0  17   1        8.92       10.21      5.16 o 
   1  17   1        0.86        4.43      3.15 o 
   2  17   1        8.05        4.53      3.40 o 
   3  17   1        0.51        6.31      3.87 o 
   0  18   1       14.84       13.13      5.21 o 
   1  18   1       15.53       20.19      4.15 o 
   2  18   1        1.05       -0.17      3.42 o 
   3  18   1        2.42       -3.93      3.93 o 
   0  19   1       15.25        8.41      5.95 o 
   1  19   1       16.65       13.17      6.26 o 
   2  19   1        1.45       -2.02      4.04 o 
   0   0   2     4500.62     4813.19    109.89 o 
   1   0   2        0.09        0.34      0.78 o 
   2   0   2     3369.83     3322.08     39.86 o 
   3   0   2        1.37        0.27      2.32 o 
   4   0   2       53.85       58.35      4.45 o 
   5   0   2       12.57       12.33      6.79 o 
   6   0   2      291.31      275.69     21.48 o 
   7   0   2        0.77        4.33     16.17 o 
   0   1   2     8397.96     7975.12    179.07 o 
   1   1   2     4175.03     4133.77     30.29 o 
   2   1   2      500.12      505.76      5.99 o 
   3   1   2       77.83       75.84      2.50 o 
   4   1   2      100.09      107.89      3.96 o 
   5   1   2       88.66       79.91      4.79 o 
   6   1   2       68.94       70.73      6.62 o 
   7   1   2        1.64        3.78      6.00 o 
   0   2   2      299.83      269.93      4.42 o 
   1   2   2     3929.11     3796.52     28.12 o 
   2   2   2      107.33      103.11      2.47 o 
   3   2   2      542.03      559.32      7.60 o 
   4   2   2       82.85       81.13      3.66 o 
   5   2   2      114.39      116.46      6.31 o 
   6   2   2       31.97       37.35      5.87 o 
   7   2   2       20.56        7.94      6.04 o 
   0   3   2        9.75       11.42      1.10 o 
   1   3   2    25718.03    24515.92    172.50 o 
   2   3   2      752.47      758.22      7.93 o 
   3   3   2      346.72      359.25      5.93 o 
   4   3   2        5.52        5.98      1.77 o 
   5   3   2      114.64      123.44      6.61 o 
   6   3   2        7.51        5.63      5.03 o 
   7   3   2       30.86       32.53      7.79 o 
   0   4   2     5254.42     5024.95     49.65 o 
   1   4   2     3890.87     4017.21     30.73 o 
   2   4   2      127.72      116.67      3.20 o 
   3   4   2       52.48       43.68      2.15 o 
   4   4   2       78.48       74.85      3.88 o 
   5   4   2      154.72      157.71      7.56 o 
   6   4   2        1.87        3.44      3.85 o 
   7   4   2        2.43       12.37      4.98 o 
   0   5   2      529.97      494.81     22.12 o 
   1   5   2      627.98      594.91      7.00 o 
   2   5   2     2124.59     2254.05     20.54 o 
   3   5   2      288.66      289.61      5.45 o 
   4   5   2      593.79      593.21     11.49 o 
   5   5   2       19.92       14.79      3.92 o 
   6   5   2        6.80       14.13      4.69 o 
   7   5   2        5.56       -3.00      5.35 o 
   0   6   2       17.10       17.83      1.65 o 
   1   6   2      777.07      753.93      8.65 o 
   2   6   2       13.59       20.82      1.87 o 
   3   6   2       19.39       16.47      1.90 o 
   4   6   2       41.99       30.29      3.01 o 
   5   6   2       43.64       45.13      5.32 o 
   6   6   2        1.29        8.64      4.63 o 
   7   6   2        5.94       -5.29      5.62 o 
   0   7   2        0.12        0.26      1.26 o 
   1   7   2      196.85      187.23      4.04 o 
   2   7   2      156.43      162.24      4.42 o 
   3   7   2      102.57      100.27      3.86 o 
   4   7   2      101.58      102.42      5.00 o 
   5   7   2       13.06       11.61      4.22 o 
   6   7   2        3.61        3.77      5.24 o 
   7   7   2        0.13       11.89      6.00 o 
   0   8   2       10.01        4.94      2.32 o 
   1   8   2      430.36      409.07      6.49 o 
   2   8   2       13.84       10.88      1.77 o 
   3   8   2        6.88        5.66      1.89 o 
   4   8   2       76.73       70.71      4.43 o 
   5   8   2        5.87       11.80      4.23 o 
   6   8   2        2.35        7.48      4.98 o 
   7   8   2        4.39       16.12      6.83 o 
   0   9   2      249.60      246.57      6.88 o 
   1   9   2      955.21      926.40     11.09 o 
   2   9   2       35.24       37.09      2.43 o 
   3   9   2       63.19       57.46      3.61 o 
   4   9   2       25.92       15.89      3.89 o 
   5   9   2       24.72       24.95      5.14 o 
   6   9   2        0.72       -2.81      5.32 o 
   0  10   2       18.42       15.23      3.84 o 
   1  10   2      181.71      174.51      4.31 o 
   2  10   2      175.23      177.99      5.61 o 
   3  10   2        1.23        0.94      2.51 o 
   4  10   2       35.96       36.44      4.94 o 
   5  10   2        1.51        1.29      4.84 o 
   6  10   2        2.56        3.32      5.43 o 
   0  11   2      103.87      102.30      4.88 o 
   1  11   2       42.80       39.41      2.52 o 
   2  11   2       97.67      101.04      4.37 o 
   3  11   2       15.88       16.98      3.06 o 
   4  11   2       28.47       17.75      3.84 o 
   5  11   2        3.71       -0.90      4.85 o 
   6  11   2        4.41       10.08      6.10 o 
   0  12   2       45.44       56.08      3.96 o 
   1  12   2       46.64       44.30      2.98 o 
   2  12   2       29.80       30.72      3.07 o 
   3  12   2        7.06       10.43      3.00 o 
   4  12   2       32.21       30.12      4.53 o 
   5  12   2        0.59        0.05      4.81 o 
   6  12   2        1.76        7.35      6.37 o 
   0  13   2        0.90        4.15      2.36 o 
   1  13   2        7.67        9.68      2.21 o 
   2  13   2       13.32       14.87      2.74 o 
   3  13   2        9.83        6.76      3.01 o 
   4  13   2        8.38        6.14      3.88 o 
   5  13   2        5.67        3.56      5.53 o 
   0  14   2        5.02        3.10      2.99 o 
   1  14   2        0.42        3.47      2.33 o 
   2  14   2        8.15        4.34      2.58 o 
   3  14   2       23.11       20.02      4.15 o 
   4  14   2        1.55        0.07      4.13 o 
   5  14   2        0.76       -4.97      4.97 o 
   0  15   2        0.53        1.14      3.50 o 
   1  15   2        4.37       10.82      2.74 o 
   2  15   2        2.04        3.49      2.83 o 
   3  15   2        0.72        4.14      3.43 o 
   4  15   2        0.18       -4.13      4.13 o 
   5  15   2        1.26       -2.68      5.64 o 
   0  16   2       86.50       98.87      8.25 o 
   1  16   2       13.11       17.58      4.38 o 
   2  16   2        3.02        2.39      2.92 o 
   3  16   2        9.26       12.17      3.50 o 
   4  16   2        0.34        1.11      4.21 o 
   0  17   2       35.55       31.37      6.75 o 
   1  17   2        0.46        0.56      3.09 o 
   2  17   2        0.45        2.38      3.24 o 
   3  17   2        1.84       -1.16      3.62 o 
   0  18   2       38.30       51.40      6.95 o 
   1  18   2        1.93        6.90      3.83 o 
   2  18   2        3.63        2.08      3.93 o 
   3  18   2        0.53        0.58      4.20 o 
   0  19   2        3.77        9.36      5.77 o 
   1  19   2        1.76        5.72      4.13 o 
   2  19   2        2.61        9.06      4.33 o 
   1   0   3       14.29       13.12      1.14 o 
   2   0   3       72.91       68.05      3.41 o 
   3   0   3     1022.44     1051.25     19.03 o 
   4   0   3      135.45      120.58      6.40 o 
   5   0   3       91.69       89.96      6.53 o 
   6   0   3        3.52       -5.63      5.63 o 
   7   0   3        2.79       12.71      8.34 o 
   0   1   3     5533.22     5372.63     83.25 o 
   1   1   3     3059.43     3101.38     22.57 o 
   2   1   3      446.10      443.06      6.72 o 
   3   1   3      234.39      236.06      5.54 o 
   4   1   3        1.30        0.96      2.15 o 
   5   1   3        2.45       -0.05      2.63 o 
   6   1   3       18.01       14.62      4.57 o 
   7   1   3        8.10        7.06      7.82 o 
   0   2   3     7525.82     7585.21    102.03 o 
   1   2   3      908.11      916.41      8.47 o 
   2   2   3      714.47      679.84      7.47 o 
   3   2   3     1922.82     2035.44     18.24 o 
   4   2   3      123.33      118.21      4.42 o 
   5   2   3      182.90      202.27      7.29 o 
   6   2   3       56.26       55.12      6.07 o 
   7   2   3       19.35       16.41      5.84 o 
   0   3   3      467.02      454.61      9.97 o 
   1   3   3     8460.62     8625.41     63.97 o 
   2   3   3      483.31      455.58      5.69 o 
   3   3   3      158.09      163.67      3.80 o 
   4   3   3        5.62        2.70      2.50 o 
   5   3   3      114.40      124.67      5.77 o 
   6   3   3        8.07        9.60      4.31 o 
   7   3   3       15.80       32.00      6.75 o 
   0   4   3        0.80        1.05      0.83 o 
   1   4   3     6905.22     6982.18     50.61 o 
   2   4   3      531.60      544.97      7.58 o 
   3   4   3      574.86      562.20      7.76 o 
   4   4   3       53.54       55.89      3.54 o 
   5   4   3      266.26      262.04      8.25 o 
   6   4   3       12.79       12.94      4.61 o 
   7   4   3        3.73       13.16      5.20 o 
   0   5   3       68.13       61.43      2.67 o 
   1   5   3      246.48      255.72      4.12 o 
   2   5   3       87.48       92.20      3.07 o 
   3   5   3      133.89      144.20      4.23 o 
   4   5   3       24.52       22.88      2.80 o 
   5   5   3      157.28      153.28      6.95 o 
   6   5   3        1.80       -4.57      4.57 o 
   7   5   3        1.26        1.86      6.70 o 
   0   6   3     1141.15     1161.73     15.90 o 
   1   6   3       31.64       34.04      1.71 o 
   2   6   3      748.51      758.73     12.70 o 
   3   6   3       38.67       41.12      2.53 o 
   4   6   3       41.40       39.39      3.47 o 
   5   6   3       27.76       26.01      3.96 o 
   6   6   3        0.23       -4.53      4.53 o 
   7   6   3        3.31        7.43      6.62 o 
   0   7   3        8.64        9.44      1.49 o 
   1   7   3      286.99      286.32      5.38 o 
   2   7   3      839.82      834.62     11.13 o 
   3   7   3       20.50       20.06      2.17 o 
   4   7   3       46.25       54.33      4.32 o 
   5   7   3       29.37       33.11      4.36 o 
   6   7   3        4.03        6.24      4.68 o 
   7   7   3        2.01        6.19      5.95 o 
   0   8   3       18.49       19.37      1.95 o 
   1   8   3      397.54      411.35      6.53 o 
   2   8   3       13.32       18.31      2.55 o 
   3   8   3       52.34       54.94      3.37 o 
   4   8   3        6.88        4.73      3.28 o 
   5   8   3       17.23       21.79      4.14 o 
   6   8   3        2.34        6.07      5.26 o 
   7   8   3        0.10        3.58      6.55 o 
   0   9   3        6.57        7.03      2.10 o 
   1   9   3       26.41       27.59      1.86 o 
   2   9   3       37.58       35.28      2.54 o 
   3   9   3       38.21       43.04      3.35 o 
   4   9   3       46.29       43.18      4.45 o 
   5   9   3       67.62       74.00      5.86 o 
   6   9   3        2.28       -2.15      5.35 o 
   0  10   3       41.26       42.26      3.00 o 
   1  10   3       72.94       77.21      2.99 o 
   2  10   3      151.48      158.76      5.07 o 
   3  10   3       49.04       56.76      3.80 o 
   4  10   3        0.35        4.40      3.36 o 
   5  10   3        0.32        0.44      4.18 o 
   6  10   3        0.28       -0.34      5.69 o 
   0  11   3       14.36       10.09      2.90 o 
   1  11   3       37.97       35.78      2.50 o 
   2  11   3       57.38       62.43      3.70 o 
   3  11   3        6.79        9.95      2.94 o 
   4  11   3        0.52       -1.68      3.50 o 
   5  11   3        3.94       -1.05      4.33 o 
   6  11   3        3.73        2.40      6.10 o 
   0  12   3      415.05      406.75     12.14 o 
   1  12   3        8.55        6.08      2.17 o 
   2  12   3       12.31       12.91      2.55 o 
   3  12   3       16.20       16.88      3.29 o 
   4  12   3        3.98        4.12      4.07 o 
   5  12   3        0.48        0.12      4.56 o 
   6  12   3        7.22       15.17      6.60 o 
   0  13   3       89.06       85.21      5.84 o 
   1  13   3       19.95       13.24      2.37 o 
   2  13   3        8.72        8.14      2.60 o 
   3  13   3       71.50       72.30      4.87 o 
   4  13   3        5.17        5.71      3.95 o 
   5  13   3        0.91        3.58      4.96 o 
   0  14   3        1.66        2.46      2.99 o 
   1  14   3       18.84       18.55      2.71 o 
   2  14   3        1.78       -1.71      2.57 o 
   3  14   3        0.26        1.46      3.63 o 
   4  14   3        1.88        5.96      4.30 o 
   5  14   3        0.19       -2.02      5.48 o 
   0  15   3       44.59       51.81      5.30 o 
   1  15   3       29.29       25.58      3.25 o 
   2  15   3        2.87        7.62      2.93 o 
   3  15   3        3.64        8.14      3.49 o 
   4  15   3        1.34        2.80      4.56 o 
   5  15   3        0.15       -2.47      5.51 o 
   0  16   3       21.12       29.82      5.02 o 
   1  16   3       27.90       28.22      3.83 o 
   2  16   3        1.25        8.44      3.13 o 
   3  16   3        2.09        9.65      3.74 o 
   4  16   3        2.72        0.39      4.88 o 
   0  17   3      126.94      149.67     16.38 o 
   1  17   3        5.82        5.10      3.30 o 
   2  17   3        8.96       10.01      3.50 o 
   3  17   3        3.49       -1.61      3.89 o 
   0  18   3       11.32       16.11      9.63 o 
   1  18   3        1.67        3.60      3.48 o 
   2  18   3        1.63        7.02      4.02 o 
   3  18   3        1.80        5.25      4.19 o 
   0  19   3        0.46       -2.34      8.11 o 
   1  19   3       11.14        8.13      4.09 o 
   0   0   4     1764.80     1835.54     28.00 o 
   1   0   4      210.52      212.02      4.65 o 
   2   0   4      157.43      160.64      4.87 o 
   3   0   4      514.79      554.70     12.97 o 
   4   0   4      150.22      140.33      6.99 o 
   5   0   4        5.77       11.61      3.68 o 
   6   0   4        7.38       11.06      6.56 o 
   7   0   4        0.82       -7.34      7.34 o 
   0   1   4     1253.78     1229.47     28.66 o 
   1   1   4      684.68      711.30      7.20 o 
   2   1   4      234.10      240.48      4.88 o 
   3   1   4      239.19      235.35      5.57 o 
   4   1   4       80.39       82.94      3.77 o 
   5   1   4       16.40       16.25      3.54 o 
   6   1   4       53.26       55.72      6.18 o 
   7   1   4        7.11        5.71      6.72 o 
   0   2   4     1575.19     1572.28     20.55 o 
   1   2   4     2228.34     2195.72     17.33 o 
   2   2   4      275.56      278.73      4.21 o 
   3   2   4     1393.07     1478.79     14.19 o 
   4   2   4        3.78        4.99      1.83 o 
   5   2   4       33.69       35.03      3.55 o 
   6   2   4        0.45        3.54      4.35 o 
   7   2   4        9.04       24.20      6.47 o 
   0   3   4       66.23       72.71      2.82 o 
   1   3   4     1672.29     1775.27     14.88 o 
   2   3   4      487.85      494.22      6.65 o 
   3   3   4      257.77      254.85      4.72 o 
   4   3   4       30.88       28.64      2.82 o 
   5   3   4      131.49      127.09      5.91 o 
   6   3   4       19.01       12.48      4.57 o 
   7   3   4        7.04       -1.22      5.58 o 
   0   4   4      690.40      688.99     10.32 o 
   1   4   4      719.36      717.68      7.91 o 
   2   4   4      271.50      285.16      5.30 o 
   3   4   4      211.86      213.37      4.41 o 
   4   4   4       15.35       13.59      2.38 o 
   5   4   4      136.45      131.72      5.96 o 
   6   4   4        0.05        3.95      4.24 o 
   7   4   4        4.00       13.84      5.48 o 
   0   5   4       10.25        8.49      1.59 o 
   1   5   4      672.84      678.79      8.23 o 
   2   5   4      696.84      702.98      9.38 o 
   3   5   4       19.66       19.63      1.91 o 
   4   5   4       19.59       16.68      2.76 o 
   5   5   4      150.68      141.57      6.35 o 
   6   5   4        9.96       10.11      4.58 o 
   7   5   4        2.41       16.97      6.40 o 
   0   6   4     1277.18     1285.29     17.45 o 
   1   6   4      845.37      807.77      9.76 o 
   2   6   4     2021.35     1910.24     18.95 o 
   3   6   4      152.47      154.29      4.59 o 
   4   6   4       30.07       28.71      3.09 o 
   5   6   4       13.48       19.49      5.15 o 
   6   6   4       13.39       16.64      5.14 o 
   7   6   4        1.45       -3.34      7.85 o 
   0   7   4       54.15       56.83      3.46 o 
   1   7   4     1066.96     1033.40     11.91 o 
   2   7   4     1036.17      979.93     12.44 o 
   3   7   4      244.94      227.63      5.83 o 
   4   7   4      188.19      182.33      6.73 o 
   5   7   4        5.52        8.80      3.66 o 
   6   7   4       12.68       15.56      5.32 o 
   7   7   4        6.80       18.38      6.44 o 
   0   8   4       56.21       68.29      3.50 o 
   1   8   4      777.73      770.66     10.14 o 
   2   8   4      232.36      242.23      5.84 o 
   3   8   4       34.68       34.93      2.72 o 
   4   8   4       45.04       38.86      4.18 o 
   5   8   4       10.80       12.88      4.04 o 
   6   8   4        1.07        2.31      5.03 o 
   7   8   4        0.11       12.15      6.38 o 
   0   9   4      422.52      390.40      9.18 o 
   1   9   4       98.79      107.52      3.99 o 
   2   9   4       15.89       15.41      2.08 o 
   3   9   4      182.43      177.74      5.69 o 
   4   9   4       17.90       19.90      3.80 o 
   5   9   4        6.21        5.09      4.06 o 
   6   9   4        0.35        1.45      5.34 o 
   0  10   4       88.89       93.97      4.90 o 
   1  10   4       24.97       25.16      2.28 o 
   2  10   4       28.38       29.01      2.63 o 
   3  10   4       14.73       17.62      2.89 o 
   4  10   4        4.11        3.57      3.73 o 
   5  10   4       15.05       15.28      4.53 o 
   6  10   4        2.32        8.54      6.01 o 
   0  11   4       34.31       40.38      3.29 o 
   1  11   4       12.58       13.49      1.89 o 
   2  11   4       87.51       86.70      4.58 o 
   3  11   4       20.09       18.85      3.24 o 
   4  11   4       13.02        9.84      4.08 o 
   5  11   4        4.36        9.47      4.30 o 
   6  11   4        0.03        8.53      6.19 o 
   0  12   4      266.40      259.09      9.65 o 
   1  12   4      120.15      125.04      4.53 o 
   2  12   4       29.51       28.69      2.90 o 
   3  12   4       17.44       21.36      3.39 o 
   4  12   4        3.74        4.56      3.92 o 
   5  12   4       15.34       23.63      5.31 o 
   6  12   4        9.93        8.33      6.71 o 
   0  13   4      119.56      125.04      6.90 o 
   1  13   4       82.72       93.48      4.23 o 
   2  13   4        8.84        8.04      2.59 o 
   3  13   4        3.58        2.32      2.97 o 
   4  13   4        2.58        3.24      4.00 o 
   5  13   4        2.35        3.35      5.00 o 
   0  14   4       27.93       29.66      4.35 o 
   1  14   4      138.34      148.70      5.88 o 
   2  14   4        4.60        3.65      2.66 o 
   3  14   4        0.76        4.71      3.23 o 
   4  14   4        1.13        1.53      4.23 o 
   5  14   4        3.01       -4.66      5.23 o 
   0  15   4       59.86       56.67      5.72 o 
   1  15   4       26.32       29.90      4.18 o 
   2  15   4        1.44        6.19      2.72 o 
   3  15   4        7.77       14.11      3.66 o 
   4  15   4        0.95       -4.42      4.75 o 
   0  16   4        0.00        2.98      3.74 o 
   1  16   4        3.54        7.10      3.10 o 
   2  16   4        1.25        3.43      3.12 o 
   3  16   4        2.98        4.15      3.59 o 
   4  16   4        1.42       10.76      5.29 o 
   0  17   4       31.46       20.41      5.94 o 
   1  17   4       18.85       23.10      3.92 o 
   2  17   4        1.70       -2.31      3.36 o 
   3  17   4        0.18        0.77      4.27 o 
   0  18   4        2.20        4.61      5.11 o 
   1  18   4        2.94        0.86      3.55 o 
   2  18   4        6.19        5.61      4.56 o 
   0  19   4        0.01        5.06      6.32 o 
   1  19   4        1.76        4.03      4.83 o 
   1   0   5     2608.46     2647.18     28.96 o 
   2   0   5      561.73      592.02     12.08 o 
   3   0   5       71.30       77.65      4.67 o 
   4   0   5       35.86       37.65      4.10 o 
   5   0   5        3.40        8.24      4.81 o 
   6   0   5       19.25       28.17      7.18 o 
   7   0   5       14.80        2.43     13.87 o 
   0   1   5      146.06      147.57      4.46 o 
   1   1   5     1143.73     1101.33     10.27 o 
   2   1   5      258.06      268.58      4.28 o 
   3   1   5      469.55      507.02      8.77 o 
   4   1   5      625.56      650.66     11.21 o 
   5   1   5       17.71       15.25      3.21 o 
   6   1   5       31.09       38.02      7.56 o 
   7   1   5        0.83        0.22      5.60 o 
   0   2   5      697.27      690.06     13.22 o 
   1   2   5      521.50      501.05      5.99 o 
   2   2   5     1894.58     1906.21     16.67 o 
   3   2   5      457.91      488.20      8.58 o 
   4   2   5       14.26       10.28      2.87 o 
   5   2   5        7.85        6.40      2.81 o 
   6   2   5        2.58        8.80      4.88 o 
   7   2   5        1.87       -6.78      6.78 o 
   0   3   5      697.74      658.13      9.91 o 
   1   3   5      147.32      155.02      3.13 o 
   2   3   5      312.42      307.72      4.99 o 
   3   3   5       40.20       41.99      2.08 o 
   4   3   5       72.00       80.23      4.10 o 
   5   3   5       64.77       63.86      4.75 o 
   6   3   5       17.24       13.86      4.47 o 
   7   3   5        6.57       11.71      5.63 o 
   0   4   5      220.59      233.99      5.39 o 
   1   4   5       68.37       60.52      2.09 o 
   2   4   5      230.59      215.66      4.67 o 
   3   4   5       75.89       73.46      2.94 o 
   4   4   5      259.96      247.24      7.34 o 
   5   4   5        7.26        9.92      3.66 o 
   6   4   5        7.71        4.68      4.61 o 
   7   4   5        1.98       18.25      6.39 o 
   0   5   5      412.49      398.00      7.80 o 
   1   5   5      405.73      383.92      5.71 o 
   2   5   5      211.71      210.25      4.86 o 
   3   5   5       62.51       68.74      3.01 o 
   4   5   5       40.37       41.35      3.52 o 
   5   5   5       55.62       51.36      4.38 o 
   6   5   5        8.31       10.60      4.82 o 
   7   5   5        6.12        6.22      6.23 o 
   0   6   5      127.43      132.98      4.44 o 
   1   6   5      270.59      266.98      5.09 o 
   2   6   5      750.67      741.70     10.33 o 
   3   6   5       12.85       14.14      1.96 o 
   4   6   5      195.44      195.52      6.86 o 
   5   6   5        9.37        9.41      3.83 o 
   6   6   5        3.59       11.67      4.93 o 
   7   6   5        6.29       10.97      6.59 o 
   0   7   5      344.61      347.93      7.95 o 
   1   7   5       33.24       37.89      1.95 o 
   2   7   5     1631.61     1570.84     17.26 o 
   3   7   5        7.64        9.37      2.05 o 
   4   7   5      603.93      595.77     12.60 o 
   5   7   5        9.69        5.92      3.52 o 
   6   7   5        0.63        4.57      4.93 o 
   7   7   5        0.30        7.52      7.32 o 
   0   8   5       20.20       19.07      2.16 o 
   1   8   5      307.97      293.48      6.43 o 
   2   8   5      196.39      190.70      5.26 o 
   3   8   5       55.76       59.76      3.40 o 
   4   8   5       94.39       98.41      5.41 o 
   5   8   5        3.28        7.21      4.39 o 
   6   8   5        2.58        4.59      5.19 o 
   0   9   5       29.11       31.97      2.84 o 
   1   9   5      195.41      178.79      4.69 o 
   2   9   5       24.69       26.27      2.50 o 
   3   9   5      162.38      145.79      5.25 o 
   4   9   5       98.68       90.02      7.07 o 
   5   9   5       12.34       10.10      5.05 o 
   6   9   5        1.95        8.10      6.12 o 
   0  10   5        0.13       -1.91      1.91 o 
   1  10   5       80.85       78.49      3.35 o 
   2  10   5       22.96       20.68      2.44 o 
   3  10   5      116.66      117.46      4.83 o 
   4  10   5       62.23       54.23      5.24 o 
   5  10   5       12.10       16.27      4.67 o 
   6  10   5        5.72       -1.59      6.58 o 
   0  11   5        7.06        6.41      2.19 o 
   1  11   5       25.00       20.28      2.34 o 
   2  11   5       17.89       17.23      2.66 o 
   3  11   5       31.78       39.78      3.85 o 
   4  11   5        0.02        6.33      3.90 o 
   5  11   5       18.08       20.17      5.27 o 
   6  11   5        0.16       -1.82      6.85 o 
   0  12   5       34.88       34.73      3.75 o 
   1  12   5       84.47       84.76      3.87 o 
   2  12   5        7.77        8.46      2.44 o 
   3  12   5       53.74       46.91      4.17 o 
   4  12   5       11.37       10.73      4.26 o 
   5  12   5        8.13       10.45      5.27 o 
   0  13   5       92.05       85.60      5.95 o 
   1  13   5       76.47       72.98      3.84 o 
   2  13   5        4.69        1.61      2.74 o 
   3  13   5        7.63        8.49      3.76 o 
   4  13   5        1.16        5.85      4.41 o 
   5  13   5        4.36       10.65      5.61 o 
   0  14   5        1.14        3.42      3.20 o 
   1  14   5       48.38       49.63      3.57 o 
   2  14   5       11.86       12.32      2.96 o 
   3  14   5        3.65        5.07      3.33 o 
   4  14   5        1.40        3.10      4.70 o 
   5  14   5        3.55        8.51      6.25 o 
   0  15   5       25.14       26.52      4.58 o 
   1  15   5      103.94      106.57      5.19 o 
   2  15   5        3.57        6.71      2.91 o 
   3  15   5        2.44       -1.07      3.85 o 
   4  15   5        1.77       -4.97      4.97 o 
   0  16   5        0.14        6.00      4.00 o 
   1  16   5        5.37        5.78      3.69 o 
   2  16   5        1.06        2.00      3.69 o 
   3  16   5        0.52        4.20      4.29 o 
   4  16   5        0.25        2.14      5.13 o 
   0  17   5        2.90       11.92      4.60 o 
   1  17   5        0.37        3.37      3.76 o 
   2  17   5        4.42        9.63      4.35 o 
   3  17   5        0.02       -3.58      4.28 o 
   0  18   5        0.22        0.11      8.64 o 
   1  18   5        4.32       10.77      4.15 o 
   2  18   5        2.42        7.66      4.92 o 
   0  19   5        0.03       -6.23      6.23 o 
   1  19   5        0.07        1.33      4.89 o 
   0   0   6     2710.39     2643.70     40.43 o 
   1   0   6       26.89       26.54      1.72 o 
   2   0   6     1081.88     1149.77     16.35 o 
   3   0   6      688.00      636.75     14.77 o 
   4   0   6       78.63       79.41      5.46 o 
   5   0   6       68.89       69.21      7.40 o 
   6   0   6        1.86        5.66      6.90 o 
   7   0   6        9.73        6.45      8.24 o 
   0   1   6      487.76      425.88      8.71 o 
   1   1   6      186.16      189.39      3.41 o 
   2   1   6      797.91      824.46      9.22 o 
   3   1   6       24.94       30.71      2.27 o 
   4   1   6      124.58      135.51      4.96 o 
   5   1   6       13.76       14.77      3.11 o 
   6   1   6        3.04        5.66      6.93 o 
   7   1   6        1.59        9.28      6.45 o 
   0   2   6      134.89      136.83      4.70 o 
   1   2   6      268.57      271.33      4.22 o 
   2   2   6     1024.27     1073.28     11.25 o 
   3   2   6        7.66       11.25      1.75 o 
   4   2   6       52.61       61.11      3.80 o 
   5   2   6       24.80       24.03      3.55 o 
   6   2   6        2.51        0.20      4.41 o 
   7   2   6        1.06        3.86      6.31 o 
   0   3   6        0.01        1.11      1.43 o 
   1   3   6       76.57       79.72      2.31 o 
   2   3   6       45.12       53.10      2.17 o 
   3   3   6      157.37      148.88      4.62 o 
   4   3   6       12.14       16.67      3.17 o 
   5   3   6       28.76       20.89      3.42 o 
   6   3   6        1.36        2.17      4.20 o 
   7   3   6        2.70        4.80      7.33 o 
   0   4   6     2062.54     2153.59     25.50 o 
   1   4   6      567.93      562.96      7.14 o 
   2   4   6      315.21      327.62      5.49 o 
   3   4   6      101.45      106.21      5.88 o 
   4   4   6       81.02       84.03      4.40 o 
   5   4   6       17.70        9.68      3.33 o 
   6   4   6       13.26        7.01      6.14 o 
   7   4   6        3.60       10.00      6.36 o 
   0   5   6      175.07      172.89      5.76 o 
   1   5   6     1227.07     1219.26     13.53 o 
   2   5   6      615.08      617.80      9.02 o 
   3   5   6       28.46       28.27      2.20 o 
   4   5   6       29.69       36.72      3.51 o 
   5   5   6       53.58       59.77      4.78 o 
   6   5   6        3.06        3.51      5.07 o 
   7   5   6        2.29        1.38      7.35 o 
   0   6   6      971.73     1023.67     15.49 o 
   1   6   6      513.17      523.55      7.68 o 
   2   6   6      168.49      164.70      4.58 o 
   3   6   6       19.13       19.88      2.23 o 
   4   6   6      111.82      110.56      6.38 o 
   5   6   6        0.24        1.50      3.17 o 
   6   6   6       26.02       27.07      7.42 o 
   7   6   6        3.76       12.44      8.33 o 
   0   7   6      243.08      243.95      6.64 o 
   1   7   6      150.64      154.86      3.83 o 
   2   7   6      840.51      832.71     11.64 o 
   3   7   6        5.57        4.05      2.12 o 
   4   7   6      157.32      155.08      6.43 o 
   5   7   6       16.41       15.65      3.94 o 
   6   7   6        5.18        8.33      5.54 o 
   7   7   6        2.64       -9.04      9.04 o 
   0   8   6       90.75       86.89      4.08 o 
   1   8   6       35.98       39.49      2.11 o 
   2   8   6      102.36      107.39      4.07 o 
   3   8   6       24.29       22.97      2.71 o 
   4   8   6      135.14      135.50      6.51 o 
   5   8   6        0.89        0.40      3.87 o 
   6   8   6        1.56        1.53      6.01 o 
   0   9   6       26.26       23.09      2.47 o 
   1   9   6        0.55       -0.61      1.28 o 
   2   9   6      195.48      197.85      5.66 o 
   3   9   6       59.08       51.70      3.64 o 
   4   9   6       49.01       41.64      4.71 o 
   5   9   6        2.00       -3.86      5.03 o 
   6   9   6        0.26       -0.15      6.19 o 
   0  10   6        0.32        2.00      1.96 o 
   1  10   6      170.79      173.65      4.93 o 
   2  10   6      253.08      235.99      6.41 o 
   3  10   6      363.62      359.59      8.61 o 
   4  10   6        1.23       -0.91      3.68 o 
   5  10   6        2.27        8.06      4.67 o 
   6  10   6        1.89        5.84      6.19 o 
   0  11   6      190.97      192.58      7.09 o 
   1  11   6       14.41       19.12      2.17 o 
   2  11   6       53.41       55.32      3.49 o 
   3  11   6       55.54       49.82      4.04 o 
   4  11   6       23.77       25.30      4.94 o 
   5  11   6        7.72        8.11      4.74 o 
   6  11   6        0.38        0.67      6.86 o 
   0  12   6       60.13       55.87      6.21 o 
   1  12   6      123.91      115.85      4.54 o 
   2  12   6       87.27       96.48      4.52 o 
   3  12   6        4.30        0.22      3.36 o 
   4  12   6       27.96       25.72      5.26 o 
   5  12   6       21.45       21.09      6.22 o 
   0  13   6       16.50       22.61      4.56 o 
   1  13   6       77.66       69.04      3.86 o 
   2  13   6       65.38       62.84      4.49 o 
   3  13   6       18.73       20.61      3.98 o 
   4  13   6       28.30       22.62      5.19 o 
   5  13   6       11.95       17.97      5.97 o 
   0  14   6        3.20        4.78      4.50 o 
   1  14   6       65.81       62.84      4.09 o 
   2  14   6        8.09        8.41      3.35 o 
   3  14   6        1.69        5.37      5.20 o 
   4  14   6        9.35        7.16      4.97 o 
   5  14   6       11.70       14.71      6.37 o 
   0  15   6      109.55      107.63      7.33 o 
   1  15   6        2.40        0.23      2.91 o 
   2  15   6        9.02       13.03      3.96 o 
   3  15   6        1.15        6.65      4.21 o 
   4  15   6       11.60       16.30      5.64 o 
   0  16   6       18.99       30.29      6.06 o 
   1  16   6       26.68       33.83      4.38 o 
   2  16   6        0.67       -4.11      4.11 o 
   3  16   6        0.56        0.89      4.47 o 
   4  16   6        0.10       -4.97      5.42 o 
   0  17   6        0.05        1.49      5.16 o 
   1  17   6        4.25        1.22      5.20 o 
   2  17   6        0.74        4.02      4.14 o 
   3  17   6        2.06        3.47      4.79 o 
   0  18   6        0.23        3.09      6.96 o 
   1  18   6        3.77        4.60      4.63 o 
   2  18   6        8.10       14.14      5.50 o 
   1   0   7       93.26       96.68      3.59 o 
   2   0   7        3.95        3.70      1.63 o 
   3   0   7       10.57        8.94      2.62 o 
   4   0   7       32.31       32.67      4.26 o 
   5   0   7        0.02        3.57      5.51 o 
   6   0   7        0.07       -5.97      5.97 o 
   7   0   7        0.70        0.50      8.51 o 
   0   1   7      183.27      177.05      5.38 o 
   1   1   7      134.20      121.30      2.76 o 
   2   1   7      684.27      739.55      8.93 o 
   3   1   7       31.95       35.80      2.57 o 
   4   1   7       73.35       78.67      4.21 o 
   5   1   7        0.42        3.46      3.42 o 
   6   1   7       11.85       12.98      5.05 o 
   7   1   7        4.67        0.41      8.46 o 
   0   2   7       94.15       96.52      4.10 o 
   1   2   7       41.65       44.05      2.06 o 
   2   2   7      488.57      488.74      7.01 o 
   3   2   7       87.23       89.56      3.90 o 
   4   2   7      103.58       99.46      4.90 o 
   5   2   7       30.21       23.30      3.58 o 
   6   2   7        2.01        1.86      4.69 o 
   7   2   7        1.20        7.18      6.68 o 
   0   3   7     2261.28     2286.10     26.73 o 
   1   3   7      156.71      148.17      3.74 o 
   2   3   7      328.69      346.86      5.78 o 
   3   3   7       28.50       23.55      2.51 o 
   4   3   7        6.01        8.00      2.61 o 
   5   3   7       20.32       18.28      3.52 o 
   6   3   7        5.77        0.60      4.69 o 
   7   3   7        1.16        3.31      8.43 o 
   0   4   7     1552.72     1616.70     20.84 o 
   1   4   7      432.80      436.09      6.10 o 
   2   4   7       99.23       87.18      2.91 o 
   3   4   7      226.47      211.22      7.87 o 
   4   4   7        3.64        3.95      3.67 o 
   5   4   7       55.12       51.33      4.50 o 
   6   4   7       13.31        4.28      5.91 o 
   7   4   7        0.97       -7.34     14.23 o 
   0   5   7     2379.88     2509.41     31.92 o 
   1   5   7      286.42      280.93      4.90 o 
   2   5   7       47.72       48.78      2.55 o 
   3   5   7       95.81       96.85      4.41 o 
   4   5   7       59.77       59.52      4.22 o 
   5   5   7       10.12       13.70      3.68 o 
   6   5   7       16.44        8.85      5.77 o 
   7   5   7        6.75        3.73      8.46 o 
   0   6   7      181.78      188.74      5.70 o 
   1   6   7      185.94      181.20      4.07 o 
   2   6   7      211.69      199.53      5.15 o 
   3   6   7        4.73        2.88      2.18 o 
   4   6   7       99.99       93.54      5.19 o 
   5   6   7       19.98       20.93      4.20 o 
   6   6   7        0.91       -2.77      6.53 o 
   7   6   7        0.00        4.79      8.18 o 
   0   7   7      129.64      128.32      4.92 o 
   1   7   7      112.98      114.45      3.58 o 
   2   7   7      218.82      202.62      5.35 o 
   3   7   7      118.82      115.31      5.14 o 
   4   7   7       29.59       22.95      4.29 o 
   5   7   7        6.66        7.93      3.98 o 
   6   7   7        3.20        8.78      5.59 o 
   0   8   7       26.51       31.36      2.68 o 
   1   8   7       12.24        8.66      1.58 o 
   2   8   7       74.22       76.13      3.53 o 
   3   8   7      218.29      208.83      7.15 o 
   4   8   7      210.07      203.38      8.67 o 
   5   8   7        3.82       -0.44      4.18 o 
   6   8   7        2.00        4.00      5.66 o 
   0   9   7       36.14       35.88      4.29 o 
   1   9   7      107.07      106.17      4.04 o 
   2   9   7       66.90       70.73      3.61 o 
   3   9   7      146.19      145.54      7.08 o 
   4   9   7        1.05        1.38      3.64 o 
   5   9   7       16.97       21.52      5.27 o 
   6   9   7        0.92       -0.95      6.16 o 
   0  10   7       17.44       20.54      2.76 o 
   1  10   7       85.59       82.11      3.51 o 
   2  10   7      273.80      254.30      7.71 o 
   3  10   7      534.58      519.89     15.40 o 
   4  10   7       24.05       28.33      5.01 o 
   5  10   7       22.07       38.01      6.15 o 
   6  10   7        0.80        2.14      6.62 o 
   0  11   7       34.20       29.12      4.31 o 
   1  11   7        8.54        6.79      1.93 o 
   2  11   7      258.86      257.70      7.87 o 
   3  11   7       66.76       60.35      5.50 o 
   4  11   7       41.14       42.60      5.86 o 
   5  11   7        8.05        7.58      5.62 o 
   6  11   7        2.87        9.75      6.92 o 
   0  12   7       35.43       38.97      5.53 o 
   1  12   7       57.27       57.36      3.76 o 
   2  12   7       34.18       35.35      3.81 o 
   3  12   7       27.04       19.28      4.50 o 
   4  12   7        4.04        5.58      4.92 o 
   5  12   7        4.80        3.13      5.84 o 
   0  13   7        1.48       -3.26      3.26 o 
   1  13   7       13.00        8.28      2.77 o 
   2  13   7        0.79       -2.79      2.89 o 
   3  13   7        4.01        6.14      4.54 o 
   4  13   7        4.99        6.99      4.89 o 
   5  13   7        7.67       -0.55      6.30 o 
   0  14   7       37.69       38.72      5.93 o 
   1  14   7       13.86        7.15      3.02 o 
   2  14   7       16.83       19.56      4.27 o 
   3  14   7        5.60        1.90      4.58 o 
   4  14   7        0.70       -4.33      5.27 o 
   0  15   7       22.38       16.18      4.86 o 
   1  15   7       25.94       31.07      5.53 o 
   2  15   7        5.64        9.18      3.58 o 
   3  15   7        1.46        2.73      4.72 o 
   4  15   7        1.55       11.83      5.54 o 
   0  16   7        3.21       -0.59      4.00 o 
   1  16   7        3.87        0.02      3.52 o 
   2  16   7        9.22        7.29      4.66 o 
   3  16   7        0.08       10.04      4.81 o 
   0  17   7        1.26       -4.86      5.82 o 
   1  17   7        0.15        0.98      4.31 o 
   2  17   7        0.64        5.79      4.46 o 
   3  17   7        2.76        5.18      5.41 o 
   0  18   7        0.02       -2.41      5.67 o 
   1  18   7        0.38        0.62      4.49 o 
   2  18   7        3.46       -1.79      4.88 o 
   0   0   8      176.29      173.67      5.79 o 
   1   0   8      229.69      239.39      6.00 o 
   2   0   8        0.08        4.29      1.89 o 
   3   0   8       13.14        9.96      3.76 o 
   4   0   8       16.50       20.48      3.83 o 
   5   0   8        0.97        0.64      4.95 o 
   6   0   8        1.26       -3.53      6.39 o 
   7   0   8        5.47        8.81     11.86 o 
   0   1   8      424.47      434.39      9.48 o 
   1   1   8      230.91      229.91      4.63 o 
   2   1   8        1.37        4.10      1.36 o 
   3   1   8       32.40       34.75      2.58 o 
   4   1   8        2.96        4.65      2.54 o 
   5   1   8       22.81       21.32      4.16 o 
   6   1   8        2.66        3.32      7.86 o 
   7   1   8        1.05        3.70      7.44 o 
   0   2   8       80.60       81.12      3.93 o 
   1   2   8     1484.56     1481.18     15.28 o 
   2   2   8      191.32      192.71      4.31 o 
   3   2   8       90.43       92.98      3.80 o 
   4   2   8        4.37        5.86      2.36 o 
   5   2   8        1.30        8.97      3.72 o 
   6   2   8        8.00        9.89      4.56 o 
   7   2   8        7.61       24.29      9.68 o 
   0   3   8      769.20      837.77     15.33 o 
   1   3   8       22.02       23.89      1.82 o 
   2   3   8      228.21      224.31      4.69 o 
   3   3   8       95.18       86.35      4.05 o 
   4   3   8       74.15       69.26      4.33 o 
   5   3   8       14.58       16.63      3.89 o 
   6   3   8       14.64       28.06      5.85 o 
   7   3   8        4.75       11.67     11.06 o 
   0   4   8       30.26       34.09      2.32 o 
   1   4   8      194.14      200.77      4.73 o 
   2   4   8      142.89      136.66      3.73 o 
   3   4   8        4.66        5.31      2.08 o 
   4   4   8       28.24       31.87      3.87 o 
   5   4   8       40.88       45.03      4.82 o 
   6   4   8       10.27       21.32      5.42 o 
   7   4   8        0.24       -0.31      7.47 o 
   0   5   8       20.97       29.88      2.45 o 
   1   5   8      499.18      503.97      7.28 o 
   2   5   8       76.55       83.02      3.28 o 
   3   5   8      125.28      119.96      5.73 o 
   4   5   8       54.40       66.79      5.12 o 
   5   5   8       35.80       38.00      4.95 o 
   6   5   8       15.57       18.40      5.84 o 
   7   5   8        1.09       -7.35      7.35 o 
   0   6   8        3.80        6.08      1.86 o 
   1   6   8      188.61      180.75      4.36 o 
   2   6   8        0.29       -0.50      1.81 o 
   3   6   8       11.02       15.23      2.85 o 
   4   6   8        9.81       15.98      3.63 o 
   5   6   8        5.58       17.95      4.49 o 
   6   6   8        4.38        1.94      5.58 o 
   0   7   8        9.97       11.02      2.22 o 
   1   7   8      118.52      113.98      3.47 o 
   2   7   8       15.38       15.11      2.33 o 
   3   7   8       66.12       62.83      4.69 o 
   4   7   8       15.86       12.36      4.35 o 
   5   7   8       18.19       32.48      5.00 o 
   6   7   8        9.16        8.10      5.65 o 
   0   8   8       80.73       76.59      4.08 o 
   1   8   8       84.10       85.10      4.29 o 
   2   8   8      111.35      103.35      4.62 o 
   3   8   8      108.66      105.48      6.02 o 
   4   8   8      121.18      117.19      6.83 o 
   5   8   8        2.30        4.54      5.24 o 
   6   8   8        7.79       11.47      6.44 o 
   0   9   8       37.38       35.69      3.46 o 
   1   9   8       10.67       10.95      2.09 o 
   2   9   8      228.09      210.62      6.70 o 
   3   9   8      110.30      115.31      6.73 o 
   4   9   8       56.39       57.62      5.63 o 
   5   9   8        8.20       21.04      5.05 o 
   6   9   8        7.06        6.98      6.44 o 
   0  10   8       44.49       47.85      4.58 o 
   1  10   8       27.31       23.22      2.74 o 
   2  10   8      132.81      119.09      5.39 o 
   3  10   8      409.98      394.07     11.88 o 
   4  10   8       41.07       41.18      5.76 o 
   5  10   8        0.95       -4.76      4.76 o 
   6  10   8        0.24       -0.07      6.69 o 
   0  11   8       20.13       23.48      4.07 o 
   1  11   8       27.55       33.17      3.10 o 
   2  11   8       52.58       45.22      4.53 o 
   3  11   8       46.33       46.18      5.27 o 
   4  11   8       45.27       43.77      5.91 o 
   5  11   8        2.49        2.64      5.44 o 
   0  12   8       18.57       22.10      4.61 o 
   1  12   8       68.46       71.47      4.77 o 
   2  12   8       23.76       16.13      3.44 o 
   3  12   8       93.01       88.84      6.55 o 
   4  12   8       62.21       57.86      7.83 o 
   5  12   8        4.09       10.88      5.98 o 
   0  13   8       15.07       12.88      4.47 o 
   1  13   8       11.80       17.18      3.30 o 
   2  13   8       43.82       39.86      4.35 o 
   3  13   8        3.54       -3.28      5.06 o 
   4  13   8       66.35       62.04      7.21 o 
   5  13   8        2.34       -5.77      5.77 o 
   0  14   8        0.83       -3.79      3.79 o 
   1  14   8        2.36        5.24      3.22 o 
   2  14   8       14.08       15.97      3.77 o 
   3  14   8        0.51       -4.97      4.97 o 
   4  14   8       21.04       26.08      6.00 o 
   0  15   8        2.15       -4.71      4.71 o 
   1  15   8       11.33       10.45      3.56 o 
   2  15   8        6.59        8.24      4.03 o 
   3  15   8        1.91        1.65      4.97 o 
   4  15   8        0.45       -1.63      6.41 o 
   0  16   8        0.68        2.12      4.93 o 
   1  16   8        2.51        0.49      4.15 o 
   2  16   8        0.52       -1.57      4.42 o 
   3  16   8        3.83       -1.94      5.29 o 
   0  17   8        2.03       -2.70      4.97 o 
   1  17   8        1.69       -1.74      4.03 o 
   2  17   8        6.92        9.39      4.81 o 
   0  18   8        0.02        3.79      5.85 o 
   1  18   8        4.99        5.70      5.15 o 
   1   0   9     1133.60     1209.30     16.55 o 
   2   0   9      175.68      176.78      6.08 o 
   3   0   9       31.32       28.48      3.55 o 
   4   0   9        5.43        5.01      4.29 o 
   5   0   9       14.50       10.09      7.33 o 
   6   0   9        2.66       17.38      9.73 o 
   7   0   9        2.82       -0.08     11.23 o 
   0   1   9      426.75      452.03     10.00 o 
   1   1   9      613.38      615.04      8.57 o 
   2   1   9      216.78      220.25      4.78 o 
   3   1   9       34.72       38.45      2.77 o 
   4   1   9       20.80       17.73      3.38 o 
   5   1   9       28.38       15.85      4.49 o 
   6   1   9        0.18        7.02      6.51 o 
   7   1   9        0.59       -7.65      7.65 o 
   0   2   9      245.84      254.76      7.44 o 
   1   2   9      361.10      394.86      6.70 o 
   2   2   9      195.50      192.14      4.90 o 
   3   2   9       24.30       26.54      3.09 o 
   4   2   9       10.09        6.07      3.08 o 
   5   2   9       19.26       18.75      4.65 o 
   6   2   9        1.40        5.62      5.51 o 
   7   2   9        0.04        0.38      7.70 o 
   0   3   9      208.26      241.26      7.50 o 
   1   3   9      490.45      477.57      7.68 o 
   2   3   9       55.03       49.05      2.70 o 
   3   3   9        3.55        3.25      2.41 o 
   4   3   9       36.35       39.95      4.12 o 
   5   3   9       13.62       10.19      4.02 o 
   6   3   9        8.08       12.19      5.46 o 
   7   3   9        0.81        3.65     12.31 o 
   0   4   9        0.38        1.99      1.83 o 
   1   4   9      345.80      356.48      6.66 o 
   2   4   9       52.21       55.40      2.89 o 
   3   4   9       88.68       79.16      4.62 o 
   4   4   9       50.29       51.42      4.69 o 
   5   4   9        1.21       -1.76      5.13 o 
   6   4   9        0.05        6.14      5.06 o 
   0   5   9       46.63       43.39      3.55 o 
   1   5   9      444.36      441.51      7.74 o 
   2   5   9      130.07      127.03      4.62 o 
   3   5   9       40.44       45.87      3.90 o 
   4   5   9       17.35       18.99      3.83 o 
   5   5   9        4.30        3.76      4.02 o 
   6   5   9        9.36       14.20      7.29 o 
   0   6   9       15.06       15.29      2.51 o 
   1   6   9      400.07      401.38      7.53 o 
   2   6   9      233.80      233.49      6.43 o 
   3   6   9      225.05      193.95      7.58 o 
   4   6   9       51.89       49.85      4.93 o 
   5   6   9        0.45        3.49      4.21 o 
   6   6   9        3.15       10.51      5.52 o 
   0   7   9        9.60       14.10      2.56 o 
   1   7   9       88.11       84.75      3.77 o 
   2   7   9       32.64       29.71      2.83 o 
   3   7   9      145.85      154.66      7.11 o 
   4   7   9       42.75       38.21      4.76 o 
   5   7   9        8.03        3.21      4.40 o 
   6   7   9        1.50       -0.88      5.34 o 
   0   8   9       62.63       72.12      4.99 o 
   1   8   9       19.48       23.29      2.42 o 
   2   8   9       39.48       40.36      3.43 o 
   3   8   9      274.13      267.54      9.43 o 
   4   8   9       21.97       19.34      4.50 o 
   5   8   9       15.78       10.07      5.62 o 
   6   8   9        3.16        7.66      5.96 o 
   0   9   9        0.09       -1.25      3.01 o 
   1   9   9       32.38       34.68      3.15 o 
   2   9   9      131.32      137.69      6.31 o 
   3   9   9      142.26      134.99      7.31 o 
   4   9   9       66.81       70.39      5.91 o 
   5   9   9        2.99        7.36      5.26 o 
   6   9   9        0.93        1.40      6.14 o 
   0  10   9        3.86       -0.41      3.05 o 
   1  10   9        4.34        7.28      2.70 o 
   2  10   9       86.15       81.09      4.71 o 
   3  10   9       89.66       87.04      6.68 o 
   4  10   9       49.62       56.95      6.00 o 
   5  10   9        2.83        6.38      5.17 o 
   0  11   9        0.19        0.31      3.38 o 
   1  11   9       25.88       23.10      3.14 o 
   2  11   9       28.80       30.72      3.91 o 
   3  11   9       93.68      111.39      7.05 o 
   4  11   9        6.02        2.14      6.00 o 
   5  11   9        2.21       -2.48      5.60 o 
   0  12   9        1.55        6.99      3.96 o 
   1  12   9       33.62       35.13      3.86 o 
   2  12   9       13.73       11.67      3.56 o 
   3  12   9       26.19       20.42      5.22 o 
   4  12   9       12.66       19.04      5.61 o 
   5  12   9        8.97        6.12      6.33 o 
   0  13   9        5.61       -0.51      5.82 o 
   1  13   9        2.89        1.81      2.90 o 
   2  13   9       85.97       98.80      6.36 o 
   3  13   9       21.84       15.42      5.49 o 
   4  13   9       22.13       23.78      7.14 o 
   0  14   9       25.65       32.14      8.34 o 
   1  14   9       11.01       13.26      3.89 o 
   2  14   9       15.89       20.18      3.96 o 
   3  14   9       33.42       21.98      5.75 o 
   4  14   9        2.89        3.50      5.84 o 
   0  15   9        0.67        2.15      4.86 o 
   1  15   9        3.44        5.86      3.41 o 
   2  15   9       31.64       36.82      5.79 o 
   3  15   9        1.07        3.49      5.41 o 
   0  16   9        1.89        5.40      5.53 o 
   1  16   9        4.70        0.91      3.88 o 
   2  16   9        1.62       -0.44      4.24 o 
   3  16   9        0.39       -1.00      5.75 o 
   0  17   9        7.33        6.86      7.35 o 
   1  17   9        4.75        4.99      5.13 o 
   2  17   9        0.67       12.57      5.13 o 
   0   0  10        0.37       14.61      4.78 o 
   1   0  10       48.85       56.95      4.55 o 
   2   0  10       15.77       21.36      3.36 o 
   3   0  10        6.10        5.80      3.40 o 
   4   0  10        0.00       -2.50      5.06 o 
   5   0  10       84.05       90.70     11.46 o 
   6   0  10        0.03        7.81     10.64 o 
   0   1  10       90.74       95.06      5.03 o 
   1   1  10      305.69      308.12      5.89 o 
   2   1  10       91.37       95.49      3.61 o 
   3   1  10       20.08       21.95      4.04 o 
   4   1  10       55.51       45.23      5.48 o 
   5   1  10       35.72       44.85      6.36 o 
   6   1  10        0.47        3.62      4.93 o 
   0   2  10       22.49       23.20      2.46 o 
   1   2  10       96.13       88.54      3.21 o 
   2   2  10        0.28        1.95      1.85 o 
   3   2  10        8.51        2.70      2.94 o 
   4   2  10       13.35        5.89      3.59 o 
   5   2  10       49.03       40.74      5.79 o 
   6   2  10        0.30        5.15      9.30 o 
   0   3  10      745.73      755.66     15.29 o 
   1   3  10       50.76       59.31      2.76 o 
   2   3  10       73.87       69.74      3.22 o 
   3   3  10       63.43       65.85      4.36 o 
   4   3  10       27.00       20.91      3.88 o 
   5   3  10       14.49        9.17      4.92 o 
   6   3  10       21.20       11.81      6.66 o 
   0   4  10       24.68       26.73      2.98 o 
   1   4  10        6.40        5.74      1.61 o 
   2   4  10       49.79       47.18      3.01 o 
   3   4  10       29.45       28.97      3.54 o 
   4   4  10       44.41       48.64      4.93 o 
   5   4  10       22.73       23.16      5.21 o 
   6   4  10        0.67        5.91      8.67 o 
   0   5  10      348.23      327.04     10.00 o 
   1   5  10       45.09       47.20      2.87 o 
   2   5  10       94.39       93.61      4.18 o 
   3   5  10      209.20      194.58      7.60 o 
   4   5  10       39.58       45.97      4.91 o 
   5   5  10       14.44       10.28      4.65 o 
   6   5  10        0.24        0.45      6.08 o 
   0   6  10      148.90      140.57      6.52 o 
   1   6  10       81.88       86.17      3.87 o 
   2   6  10       96.35       88.45      4.24 o 
   3   6  10      373.65      365.19     10.67 o 
   4   6  10       65.40       69.82      5.67 o 
   5   6  10        3.80        1.83      4.35 o 
   6   6  10        3.82        7.49      9.16 o 
   0   7  10      178.91      173.98      7.64 o 
   1   7  10       30.66       24.37      4.03 o 
   2   7  10        8.25       12.13      2.79 o 
   3   7  10      310.77      326.77     11.05 o 
   4   7  10        2.11       -0.16      3.86 o 
   5   7  10        6.19        2.81      4.53 o 
   6   7  10        3.20       -3.07      5.47 o 
   0   8  10      458.51      471.95     14.77 o 
   1   8  10       40.93       41.16      3.28 o 
   2   8  10       24.37       26.19      3.42 o 
   3   8  10      316.09      324.29     10.59 o 
   4   8  10        8.98       11.32      4.29 o 
   5   8  10       12.27       15.64      5.00 o 
   6   8  10        3.30        8.06      6.92 o 
   0   9  10      128.18      119.98      7.58 o 
   1   9  10        1.40        5.72      3.27 o 
   2   9  10        2.20        5.89      3.85 o 
   3   9  10       65.73       58.83      5.66 o 
   4   9  10        4.09        9.79      4.40 o 
   5   9  10        0.29        1.62      5.04 o 
   6   9  10        0.02        7.90      6.41 o 
   0  10  10        9.73       14.93      5.87 o 
   1  10  10       33.66       34.73      3.48 o 
   2  10  10        3.78        9.10      3.28 o 
   3  10  10       40.61       40.39      5.31 o 
   4  10  10        5.53       -0.07      4.77 o 
   5  10  10        0.57       14.38      5.86 o 
   0  11  10        0.15        2.36      3.63 o 
   1  11  10       10.49       10.58      3.64 o 
   2  11  10       33.77       32.12      4.20 o 
   3  11  10       41.82       38.42      6.88 o 
   4  11  10       14.79       11.84      5.68 o 
   5  11  10        0.08        4.52      5.84 o 
   0  12  10        1.95       -3.83      4.37 o 
   1  12  10       19.92       25.09      3.67 o 
   2  12  10       57.61       59.68      4.94 o 
   3  12  10        2.67        3.39      6.10 o 
   4  12  10       11.71       18.91      5.99 o 
   5  12  10        4.00       -2.14      6.52 o 
   0  13  10        8.90       14.90      5.04 o 
   1  13  10        7.92       13.90      3.57 o 
   2  13  10       20.41       29.06      4.30 o 
   3  13  10        0.99        6.31      5.15 o 
   4  13  10       22.51       13.12      6.47 o 
   0  14  10        0.18        0.68      4.92 o 
   1  14  10        0.10       -1.78      3.53 o 
   2  14  10       55.16       54.07      7.58 o 
   3  14  10        2.47        9.25      9.37 o 
   4  14  10        6.90       -0.43      5.84 o 
   0  15  10        0.03        1.23      7.80 o 
   1  15  10        9.11       13.36      4.19 o 
   2  15  10       12.43       17.09      4.86 o 
   3  15  10        0.40        1.52      5.45 o 
   0  16  10        1.11        2.73      7.55 o 
   1  16  10        2.63        9.08      4.19 o 
   2  16  10       11.88       13.59      5.95 o 
   0  17  10        2.35        6.00      6.68 o 
   1  17  10        5.71        7.66      4.52 o 
   1   0  11      285.36      287.65      9.80 o 
   2   0  11       55.33       60.02      4.94 o 
   3   0  11       71.59       82.95      7.16 o 
   4   0  11        7.61       15.71     19.30 o 
   5   0  11       10.91        2.86      6.98 o 
   6   0  11        5.10        7.82      8.95 o 
   0   1  11       67.79       78.66      4.98 o 
   1   1  11       65.55       62.74      3.83 o 
   2   1  11      335.41      334.14      7.68 o 
   3   1  11       52.43       52.44      4.55 o 
   4   1  11        1.53        6.28      5.95 o 
   5   1  11       12.62       11.21      5.58 o 
   6   1  11        4.55        7.13      6.42 o 
   0   2  11       19.80       23.18      2.55 o 
   1   2  11      126.30      130.09      5.04 o 
   2   2  11       97.95       92.50      4.08 o 
   3   2  11       15.08       17.75      3.62 o 
   4   2  11        4.53        8.43      4.03 o 
   5   2  11        1.74        2.12      5.04 o 
   6   2  11        0.84        3.80      6.34 o 
   0   3  11       77.52       76.86      5.29 o 
   1   3  11      159.92      168.02      5.09 o 
   2   3  11       88.82       93.07      3.82 o 
   3   3  11       86.71       82.71      5.72 o 
   4   3  11       24.02       37.25      5.06 o 
   5   3  11       13.05        9.78      5.09 o 
   6   3  11        0.04       -1.36      6.07 o 
   0   4  11        0.43        2.19      3.00 o 
   1   4  11       32.53       36.33      2.70 o 
   2   4  11       35.73       37.27      3.32 o 
   3   4  11       62.25       68.22      4.87 o 
   4   4  11       38.43       42.68      6.58 o 
   5   4  11        2.69        9.56      5.28 o 
   6   4  11        0.91        4.81      6.25 o 
   0   5  11       85.95       83.32      5.75 o 
   1   5  11        5.55       10.12      2.12 o 
   2   5  11       92.83       82.02      4.48 o 
   3   5  11      293.34      280.44      9.26 o 
   4   5  11      151.92      175.42      9.04 o 
   5   5  11        1.39       -4.92      4.92 o 
   6   5  11        0.03       -6.38      6.38 o 
   0   6  11        5.07        7.34      3.93 o 
   1   6  11        9.95       12.38      2.78 o 
   2   6  11       39.31       44.05      3.65 o 
   3   6  11       21.20       15.53      4.29 o 
   4   6  11        1.70       -0.16      3.80 o 
   5   6  11        2.39        1.42      4.98 o 
   6   6  11        5.05       16.18      7.28 o 
   0   7  11        5.54        7.22      3.14 o 
   1   7  11        8.40        3.81      2.26 o 
   2   7  11       87.55       86.03      4.84 o 
   3   7  11      231.43      235.16      9.89 o 
   4   7  11       10.85       16.75      4.68 o 
   5   7  11        0.15        8.07      5.39 o 
   6   7  11        0.01        3.17      7.69 o 
   0   8  11      332.12      327.74     11.16 o 
   1   8  11       68.48       77.87      4.35 o 
   2   8  11       48.30       50.71      5.37 o 
   3   8  11       25.86       23.91      4.50 o 
   4   8  11        6.90        5.89      4.58 o 
   5   8  11       11.06       14.78      5.55 o 
   6   8  11       16.40       12.79     12.40 o 
   0   9  11       17.04       27.66      4.65 o 
   1   9  11        1.73        3.66      2.49 o 
   2   9  11       71.48       75.75      5.05 o 
   3   9  11       41.06       45.67      6.68 o 
   4   9  11        2.63       -1.07      5.14 o 
   5   9  11        0.64        0.49      9.24 o 
   0  10  11      136.37      125.94      8.52 o 
   1  10  11       73.95       78.41      4.78 o 
   2  10  11        7.08        3.43      3.29 o 
   3  10  11        2.84       -1.30      7.45 o 
   4  10  11        0.98        3.50      5.02 o 
   5  10  11        1.01       -3.59      7.23 o 
   0  11  11        8.98        1.73      3.88 o 
   1  11  11        6.37        7.84      2.96 o 
   2  11  11       29.47       27.09      5.26 o 
   3  11  11       39.56       41.76      5.88 o 
   4  11  11        3.96        5.43      5.48 o 
   5  11  11        3.04        4.30      6.82 o 
   0  12  11        0.07        8.29      4.39 o 
   1  12  11       26.72       28.36      3.95 o 
   2  12  11        4.72        8.57      3.57 o 
   3  12  11        6.84        8.10      6.88 o 
   4  12  11        3.34        8.65      5.89 o 
   0  13  11        0.29       -2.98      4.17 o 
   1  13  11       20.51       15.63      3.86 o 
   2  13  11       26.50       16.79      4.79 o 
   3  13  11        2.75        9.76      5.02 o 
   4  13  11        8.17       11.56      6.71 o 
   0  14  11        0.00        2.13      4.75 o 
   1  14  11        7.78       14.71      4.98 o 
   2  14  11       37.97       40.73      5.58 o 
   3  14  11        7.28        9.75      5.74 o 
   0  15  11        1.18       -0.72      5.34 o 
   1  15  11        6.47        4.38      3.94 o 
   2  15  11       12.66       22.67      6.07 o 
   3  15  11        3.42        3.75      8.00 o 
   0  16  11        0.55       -3.21      5.77 o 
   1  16  11        8.23        4.88      5.26 o 
   2  16  11        3.30        1.26      5.23 o 
   0  17  11        0.13        7.73      5.74 o 
   0   0  12       15.53        9.77      5.46 o 
   1   0  12        1.46        1.62      3.93 o 
   2   0  12      196.00      200.39     11.99 o 
   3   0  12        2.88        8.16      7.56 o 
   4   0  12       36.58       29.45      8.02 o 
   5   0  12       53.41       51.59      9.30 o 
   6   0  12        0.43        5.64      8.98 o 
   0   1  12       30.19       37.40      5.02 o 
   1   1  12       85.37       86.59      4.94 o 
   2   1  12       30.65       27.48      3.75 o 
   3   1  12       13.13       21.13      4.68 o 
   4   1  12       16.89       15.10      4.81 o 
   5   1  12       39.66       37.09      6.64 o 
   6   1  12        3.47        3.32      6.67 o 
   0   2  12        3.47        0.38      3.34 o 
   1   2  12       12.24       17.82      2.76 o 
   2   2  12      396.52      377.68     11.17 o 
   3   2  12       30.62       38.88      4.27 o 
   4   2  12      146.50      136.81      8.08 o 
   5   2  12       25.05       18.76      5.54 o 
   6   2  12        1.70        3.94      6.08 o 
   0   3  12       57.94       50.83      5.60 o 
   1   3  12       52.86       45.69      3.63 o 
   2   3  12      269.87      270.12     12.40 o 
   3   3  12       49.82       53.45      6.51 o 
   4   3  12      144.18      166.18      8.69 o 
   5   3  12       11.86        8.24      5.56 o 
   6   3  12        1.45       11.23      8.22 o 
   0   4  12       27.23       29.13      4.05 o 
   1   4  12      107.63      111.28      5.19 o 
   2   4  12      276.97      277.80     10.89 o 
   3   4  12       36.64       38.12      5.46 o 
   4   4  12      126.00      130.46      9.11 o 
   5   4  12        1.85        4.59      5.65 o 
   6   4  12        0.60        0.14      6.49 o 
   0   5  12       11.53       17.59      2.91 o 
   1   5  12       14.33       13.98      2.56 o 
   2   5  12       97.16      116.21      7.49 o 
   3   5  12      132.80      123.31      8.42 o 
   4   5  12       72.39       75.87      7.78 o 
   5   5  12        1.22        2.47      6.74 o 
   6   5  12        3.43        7.47      7.00 o 
   0   6  12       13.28       16.59      3.17 o 
   1   6  12       24.70       19.35      3.70 o 
   2   6  12      126.18      111.32      6.43 o 
   3   6  12       32.16       37.58      5.97 o 
   4   6  12        8.85        5.50      5.38 o 
   5   6  12        4.58       -0.95      5.54 o 
   6   6  12        2.98       -2.57     12.74 o 
   0   7  12       42.77       34.46      3.89 o 
   1   7  12       25.26       26.09      2.96 o 
   2   7  12       68.12       67.86      5.29 o 
   3   7  12       42.35       41.15      5.24 o 
   4   7  12        4.33        8.52      5.48 o 
   5   7  12        2.29       10.22      7.02 o 
   0   8  12        0.69        2.90      3.44 o 
   1   8  12       37.17       36.72      3.56 o 
   2   8  12       17.46       17.70      4.10 o 
   3   8  12       18.04       23.40      4.86 o 
   4   8  12       18.04       10.84      5.94 o 
   5   8  12        0.83       -3.37      7.16 o 
   0   9  12       81.62       96.62      7.52 o 
   1   9  12        3.11        1.87      2.46 o 
   2   9  12        8.75        3.68      3.78 o 
   3   9  12        6.58        8.90      4.66 o 
   4   9  12        0.88       -3.87      6.55 o 
   5   9  12        1.80        1.80      6.78 o 
   0  10  12        8.64        3.63      3.76 o 
   1  10  12       14.41       12.15      3.10 o 
   2  10  12        8.63        9.94      4.11 o 
   3  10  12        1.78       -4.37      4.37 o 
   4  10  12        6.10        4.82      5.48 o 
   5  10  12        0.04       -7.14      7.14 o 
   0  11  12       13.79       17.07      4.71 o 
   1  11  12       27.39       26.50      3.87 o 
   2  11  12        7.47       10.44      4.22 o 
   3  11  12       11.14       16.22      5.32 o 
   4  11  12        8.30       11.78      6.00 o 
   0  12  12       25.78       12.49     10.11 o 
   1  12  12       11.55        8.31      3.47 o 
   2  12  12        4.86        5.10      5.98 o 
   3  12  12        2.50        5.13      5.26 o 
   4  12  12        1.44        4.98      6.85 o 
   0  13  12        7.79       -3.35      7.02 o 
   1  13  12        6.78        6.70      3.57 o 
   2  13  12       23.93       24.17      6.63 o 
   3  13  12        0.76       -0.05      6.43 o 
   4  13  12        2.75        4.07     10.45 o 
   0  14  12        0.11        4.60      6.85 o 
   1  14  12        8.78        8.24      3.72 o 
   2  14  12        5.79       10.50      5.65 o 
   3  14  12        0.50        2.91      5.62 o 
   0  15  12        1.09       -3.76      5.59 o 
   1  15  12        0.52        0.36      4.53 o 
   2  15  12       14.04       14.59      5.27 o 
   0  16  12        0.31        1.89      6.27 o 
   1  16  12       11.95        2.17      4.76 o 
   1   0  13      114.32      127.13     12.92 o 
   2   0  13       15.83       20.47      6.12 o 
   3   0  13        6.35       12.80     10.92 o 
   4   0  13       22.71       24.24      7.48 o 
   5   0  13        4.60       14.68      8.56 o 
   6   0  13        3.44        4.92     10.92 o 
   0   1  13       11.94       17.09      4.65 o 
   1   1  13      147.97      150.35      6.56 o 
   2   1  13       86.50      101.62      7.77 o 
   3   1  13       34.83       31.72      5.03 o 
   4   1  13       48.44       48.53      6.90 o 
   5   1  13       43.27       51.99      6.30 o 
   6   1  13        1.58        7.14      5.87 o 
   0   2  13        4.87        3.56      5.58 o 
   1   2  13       56.90       61.96      4.75 o 
   2   2  13      353.79      341.59     12.74 o 
   3   2  13       74.51       69.48      6.81 o 
   4   2  13       13.30       10.99      6.06 o 
   5   2  13        6.05       20.63      6.58 o 
   6   2  13        5.70       -3.10      7.68 o 
   0   3  13        2.10        1.74      4.07 o 
   1   3  13       18.53       19.43      3.59 o 
   2   3  13      110.88      100.93      7.19 o 
   3   3  13       30.77       31.63      5.59 o 
   4   3  13        9.05        2.00      5.86 o 
   5   3  13       10.10       15.66      7.20 o 
   6   3  13        2.08        6.40      8.27 o 
   0   4  13      147.21      148.24      9.77 o 
   1   4  13       36.91       35.24      4.07 o 
   2   4  13      133.63      124.72      7.94 o 
   3   4  13       44.06       49.24      6.35 o 
   4   4  13       14.13       20.92      6.08 o 
   5   4  13       10.34        5.30      6.78 o 
   6   4  13        1.68       -6.88      7.81 o 
   0   5  13       17.10       14.46      4.81 o 
   1   5  13       25.57       26.95      3.64 o 
   2   5  13      252.43      240.12     10.61 o 
   3   5  13      102.69       94.51      7.86 o 
   4   5  13        8.54        6.60      6.39 o 
   5   5  13        3.56        0.66      6.42 o 
   0   6  13       13.62       14.13      3.48 o 
   1   6  13       13.70        5.63      2.92 o 
   2   6  13       82.40       90.37      7.18 o 
   3   6  13       48.60       53.44      6.72 o 
   4   6  13       21.58       19.86      6.24 o 
   5   6  13        4.60        9.59      6.39 o 
   0   7  13       84.42       83.03      5.82 o 
   1   7  13        6.50        5.32      3.02 o 
   2   7  13       13.30        7.08      4.50 o 
   3   7  13        2.09        0.07      5.07 o 
   4   7  13        1.78        6.34      5.88 o 
   5   7  13        0.84        9.47      8.39 o 
   0   8  13       34.06       33.69      5.47 o 
   1   8  13        5.72       -0.45      2.48 o 
   2   8  13       13.50        5.48      4.57 o 
   3   8  13        7.15        2.44      6.75 o 
   4   8  13        4.82       -2.77      5.59 o 
   5   8  13        0.50        7.03      8.02 o 
   0   9  13       96.44       98.89      7.81 o 
   1   9  13       14.26       23.55      3.44 o 
   2   9  13        6.07        9.18      3.97 o 
   3   9  13       16.86       10.32      8.41 o 
   4   9  13        5.52       -5.10      6.28 o 
   5   9  13        2.87        8.29      7.47 o 
   0  10  13       81.40       82.75      7.57 o 
   1  10  13        8.89       11.69      3.26 o 
   2  10  13       18.85       16.79      4.67 o 
   3  10  13        0.13       -3.69      5.23 o 
   4  10  13        2.25       -5.68      5.68 o 
   0  11  13       10.76        4.35      4.53 o 
   1  11  13       24.09       22.00      4.06 o 
   2  11  13        1.24        1.49      4.03 o 
   3  11  13        5.05       13.26      5.06 o 
   4  11  13        0.43       -4.57      6.74 o 
   0  12  13        1.84       -3.08      4.69 o 
   1  12  13       14.59       19.81      3.92 o 
   2  12  13        5.98        4.84      4.84 o 
   3  12  13        1.27        0.50      5.46 o 
   4  12  13        1.12        1.56      6.91 o 
   0  13  13        7.80       20.76      6.12 o 
   1  13  13        7.34        9.11      4.03 o 
   2  13  13        8.74       18.38      5.10 o 
   3  13  13        1.81       -1.20      5.32 o 
   0  14  13        0.63       -2.60      6.18 o 
   1  14  13        5.80        9.01      4.18 o 
   2  14  13        2.50        8.18      7.73 o 
   0  15  13        0.05       -4.83      5.83 o 
   1  15  13        4.76       10.58      4.68 o 
   2  15  13        2.28        7.53      6.32 o 
   0   0  14        0.00        0.29     12.20 o 
   1   0  14      417.60      391.84     16.79 o 
   2   0  14        1.00        0.76      7.71 o 
   3   0  14        0.01       -7.44      7.44 o 
   4   0  14        2.67        2.30     10.24 o 
   5   0  14       31.41       20.99     54.45 o 
   6   0  14        2.14       -0.01     14.14 o 
   0   1  14      123.73      127.25     12.67 o 
   1   1  14       56.59       54.91      5.05 o 
   2   1  14        5.91        5.40      4.70 o 
   3   1  14       57.79       65.34      7.92 o 
   4   1  14        3.30       -0.21      6.87 o 
   5   1  14       19.99       38.89      9.57 o 
   6   1  14       12.21        5.66     10.04 o 
   0   2  14       28.27       21.65      9.19 o 
   1   2  14      142.85      148.94      7.20 o 
   2   2  14      201.18      224.95     12.35 o 
   3   2  14        4.14        8.65      5.14 o 
   4   2  14       44.87       49.15      9.45 o 
   5   2  14       13.28       17.63      7.48 o 
   0   3  14        0.39       -2.72      4.50 o 
   1   3  14      134.50      123.67      6.72 o 
   2   3  14      125.19      129.32      9.89 o 
   3   3  14       22.34       12.22      5.82 o 
   4   3  14       25.18       13.23      6.55 o 
   5   3  14        0.31        2.98      6.95 o 
   0   4  14        9.36       20.48      5.46 o 
   1   4  14        4.56        5.36      3.69 o 
   2   4  14       60.59       55.68      7.35 o 
   3   4  14       48.39       34.53      8.28 o 
   4   4  14       19.08       13.19      5.91 o 
   5   4  14        0.11       -4.89      6.73 o 
   0   5  14       43.34       51.14      6.96 o 
   1   5  14       11.69       12.46      4.31 o 
   2   5  14       20.61       16.18      5.70 o 
   3   5  14       23.87       23.04      5.89 o 
   4   5  14        1.30       -0.80      5.69 o 
   5   5  14        0.53        0.40      7.23 o 
   0   6  14       20.28       20.49      5.88 o 
   1   6  14        1.57       -2.31      3.99 o 
   2   6  14        9.67        6.23      4.57 o 
   3   6  14       53.84       43.09      6.71 o 
   4   6  14        4.24        0.84      6.35 o 
   5   6  14        0.55       -7.39      7.39 o 
   0   7  14       38.42       37.49     12.06 o 
   1   7  14       68.99       63.45      6.03 o 
   2   7  14        0.85       -2.59      4.41 o 
   3   7  14       12.62        6.39      5.32 o 
   4   7  14        0.75        3.11      6.33 o 
   5   7  14        0.94       -6.97      6.97 o 
   0   8  14       48.23       38.54      8.35 o 
   1   8  14        2.74        7.23      3.51 o 
   2   8  14        1.16        8.56      4.83 o 
   3   8  14        3.87       -0.01      5.49 o 
   4   8  14        4.20       -2.88      6.22 o 
   5   8  14        1.12       -3.09      7.11 o 
   0   9  14       21.50       15.38      5.92 o 
   1   9  14       28.06       29.72      4.40 o 
   2   9  14        2.32       11.73      5.09 o 
   3   9  14        2.78       -5.15      5.15 o 
   4   9  14        2.22        1.84      7.62 o 
   0  10  14       12.20       20.10      7.61 o 
   1  10  14        5.69       13.26      4.98 o 
   2  10  14        0.86        1.16      4.62 o 
   3  10  14        3.38        3.08      5.66 o 
   4  10  14        5.33        0.09      7.02 o 
   0  11  14        4.48       -2.39      4.36 o 
   1  11  14       13.43       14.10      4.72 o 
   2  11  14        0.17       -3.90      4.83 o 
   3  11  14        4.11       -5.16      5.48 o 
   4  11  14        1.32       -2.49      6.92 o 
   0  12  14        3.94       12.49      6.55 o 
   1  12  14       16.25       21.28      4.41 o 
   2  12  14        8.28       19.79      5.72 o 
   3  12  14        0.60       10.52      7.35 o 
   0  13  14        3.84       -2.09      9.10 o 
   1  13  14        4.52        3.08      4.11 o 
   2  13  14        3.59        9.83      6.31 o 
   3  13  14        0.49        6.74      6.15 o 
   0  14  14        3.58        2.21      6.30 o 
   1  14  14        0.56       -3.58      5.60 o 
   2  14  14        6.66       24.17      5.76 o 
   0  15  14        0.24       -2.94     16.03 o 
   1   0  15      195.72      181.87     12.43 o 
   2   0  15       16.84        7.48      7.18 o 
   3   0  15       10.93       10.24      9.89 o 
   4   0  15        0.78       -9.93     10.40 o 
   5   0  15       64.33       91.12     26.17 o 
   0   1  15       64.62       63.44      8.05 o 
   1   1  15      529.33      532.82     15.55 o 
   2   1  15       55.21       47.32      7.21 o 
   3   1  15       21.60       18.35      7.90 o 
   4   1  15       20.83       24.64      8.12 o 
   5   1  15        3.11       21.05      9.46 o 
   0   2  15      147.90      158.86     11.07 o 
   1   2  15        4.42        1.57      3.86 o 
   2   2  15       31.59       25.00      5.95 o 
   3   2  15       62.83       59.91      8.33 o 
   4   2  15       16.36       11.68      8.96 o 
   5   2  15        9.69       19.73     13.49 o 
   0   3  15       15.00       23.34      6.27 o 
   1   3  15       86.85       76.88      6.01 o 
   2   3  15        2.53        5.09      5.27 o 
   3   3  15       19.48       24.19      7.24 o 
   4   3  15        9.91       14.69      7.72 o 
   5   3  15        0.28       -5.52      8.35 o 
   0   4  15       22.50       21.87      6.64 o 
   1   4  15       77.64       85.43      6.83 o 
   2   4  15       27.53       19.05      6.00 o 
   3   4  15        0.37       -4.14      5.94 o 
   4   4  15        2.10       -4.32      7.17 o 
   5   4  15        6.79        7.62      9.02 o 
   0   5  15       71.26       74.90      8.47 o 
   1   5  15       13.11       14.47      4.88 o 
   2   5  15        0.47        5.71      6.01 o 
   3   5  15       28.09       18.19     10.02 o 
   4   5  15        5.69        2.83      7.28 o 
   5   5  15        0.02        7.90     11.42 o 
   0   6  15        2.11       -3.31      6.29 o 
   1   6  15       20.03       21.15      5.09 o 
   2   6  15        2.07       -3.38      5.99 o 
   3   6  15        7.60        8.68      6.79 o 
   4   6  15        0.08       -7.21      7.21 o 
   5   6  15        3.95        1.20      8.04 o 
   0   7  15        7.02        6.71      7.47 o 
   1   7  15       45.84       42.00      5.86 o 
   2   7  15        4.45        2.28      6.06 o 
   3   7  15       29.31       35.13      7.85 o 
   4   7  15        2.44       10.36      9.17 o 
   0   8  15       12.33        3.40      7.66 o 
   1   8  15        0.96        3.95      4.78 o 
   2   8  15        1.12        8.00      7.31 o 
   3   8  15        3.05       -5.46      5.46 o 
   4   8  15        9.18       20.86      7.25 o 
   0   9  15       27.11       10.78      7.69 o 
   1   9  15        4.85        2.97      5.32 o 
   2   9  15       16.76       30.30      7.49 o 
   3   9  15        7.42       16.29      6.85 o 
   4   9  15        8.80       13.95      6.81 o 
   0  10  15        7.86       -1.33      7.78 o 
   1  10  15        4.81        0.70      5.66 o 
   2  10  15        0.72       -4.90      4.90 o 
   3  10  15        0.56        7.23      6.42 o 
   4  10  15        1.17       12.29      7.47 o 
   0  11  15        5.00       -1.73      7.32 o 
   1  11  15        5.60        7.64      6.43 o 
   2  11  15        0.95        0.51      5.45 o 
   3  11  15        2.24       13.11      6.33 o 
   0  12  15        0.26       -0.40     10.26 o 
   1  12  15        2.85       -0.55      5.31 o 
   2  12  15        0.67       -5.81      5.81 o 
   3  12  15        0.85        1.68      6.23 o 
   0  13  15        0.56       -1.91      9.39 o 
   1  13  15        5.13        1.66      5.03 o 
   2  13  15        5.55       11.14      6.12 o 
   0  14  15        0.17       -5.25      6.07 o 
   1  14  15        0.14        5.42      5.78 o 
   0   0  16        6.01        9.68      9.64 o 
   1   0  16       29.55       26.72      7.32 o 
   2   0  16       37.53       43.12     10.34 o 
   3   0  16       28.07       32.47     14.21 o 
   4   0  16        0.13        2.01     20.70 o 
   5   0  16        1.22       23.01     13.71 o 
   0   1  16      178.92      186.54     18.10 o 
   1   1  16      246.28      265.25     10.76 o 
   2   1  16       19.47       24.25      6.85 o 
   3   1  16        0.02       11.85      8.15 o 
   4   1  16        1.61       12.54      8.52 o 
   5   1  16       10.33        5.70     10.70 o 
   0   2  16      128.28      138.76     11.43 o 
   1   2  16       46.61       46.20      5.49 o 
   2   2  16       23.01       19.07      7.01 o 
   3   2  16        1.88       -7.61      7.61 o 
   4   2  16        6.85        9.41      9.22 o 
   5   2  16        0.02      -12.99     12.99 o 
   0   3  16        0.00        3.92      5.94 o 
   1   3  16       69.81       73.32      6.80 o 
   2   3  16       16.15       12.65      6.46 o 
   3   3  16        5.08        2.71      6.55 o 
   4   3  16        7.82       -3.40     10.04 o 
   5   3  16        4.84      -12.69     12.69 o 
   0   4  16        8.95        6.07      6.02 o 
   1   4  16       19.93       11.80      4.97 o 
   2   4  16       18.36       10.71      6.59 o 
   3   4  16        0.92        2.25      6.77 o 
   4   4  16        4.43        4.73     10.09 o 
   5   4  16        4.02       15.28     16.41 o 
   0   5  16        8.49        9.78      5.97 o 
   1   5  16       29.57       33.45      6.46 o 
   2   5  16       14.57        7.54      6.59 o 
   3   5  16        7.30       -5.90      5.90 o 
   4   5  16        9.76        3.26      7.84 o 
   0   6  16        0.13       -6.39      7.20 o 
   1   6  16        8.14       10.95      5.55 o 
   2   6  16       22.06       15.12      9.34 o 
   3   6  16        5.51        9.89      7.37 o 
   4   6  16        1.67       14.57      8.24 o 
   0   7  16       40.03       28.43     11.48 o 
   1   7  16       12.77       18.24      6.27 o 
   2   7  16        2.73       10.26      6.57 o 
   3   7  16       12.08       14.12      7.69 o 
   4   7  16        4.35        6.29      8.40 o 
   0   8  16        4.43        4.30      8.15 o 
   1   8  16       12.66       20.01      6.66 o 
   2   8  16       26.49       46.02      8.52 o 
   3   8  16        6.31        6.28      7.65 o 
   4   8  16        1.12       -8.26      8.26 o 
   0   9  16        0.01       -7.22      7.22 o 
   1   9  16        0.92        2.10      6.55 o 
   2   9  16        5.03       -5.46      8.18 o 
   3   9  16        0.28       -1.94      7.62 o 
   0  10  16        0.53        0.46     14.95 o 
   1  10  16        2.50        0.68      7.47 o 
   2  10  16        6.08       14.40     12.54 o 
   3  10  16        0.68       -3.54      7.39 o 
   0  11  16        0.24        5.41     13.94 o 
   1  11  16        4.79       20.27      8.67 o 
   2  11  16        7.18        3.64     10.23 o 
   3  11  16        6.77        8.86      8.43 o 
   0  12  16        5.44       13.11      9.86 o 
   1  12  16        0.76       -3.17      8.93 o 
   2  12  16        3.25       11.77     10.08 o 
   0  13  16        1.31       -0.99     10.53 o 
   1  13  16        0.49        6.32      8.42 o 
   1   0  17       61.19       55.44     17.17 o 
   2   0  17       29.88       43.70     13.82 o 
   3   0  17        1.30        4.84     13.60 o 
   4   0  17        0.53       12.40     13.04 o 
   0   1  17        1.57       -0.50      7.04 o 
   1   1  17       19.59       16.17      6.30 o 
   2   1  17        9.19       14.88      6.86 o 
   3   1  17        3.54        4.40      8.62 o 
   4   1  17        3.80       14.76     10.67 o 
   0   2  17      195.50      200.58     14.36 o 
   1   2  17       35.62       20.50      6.23 o 
   2   2  17       38.60       34.07      7.85 o 
   3   2  17        0.49       -7.95      7.95 o 
   4   2  17        7.19       18.47      9.73 o 
   0   3  17       67.06       61.70      9.29 o 
   1   3  17        7.98        8.16     10.75 o 
   2   3  17       13.38       13.45      6.32 o 
   3   3  17        4.52        4.69      8.61 o 
   4   3  17        0.07        6.22      8.70 o 
   0   4  17      291.07      267.77     19.02 o 
   1   4  17       95.39      109.51     10.12 o 
   2   4  17        5.52        8.88      7.37 o 
   3   4  17        0.93      -11.09     11.09 o 
   4   4  17        1.33       -7.04      8.75 o 
   0   5  17       23.02       30.13      9.29 o 
   1   5  17        9.06       11.29      6.76 o 
   2   5  17        6.17       -2.48      6.36 o 
   3   5  17        0.29        4.30      7.70 o 
   4   5  17        1.79       -6.57      9.20 o 
   0   6  17       37.46       59.45     10.84 o 
   1   6  17       24.21       28.95      7.17 o 
   2   6  17        3.35       -0.95      6.82 o 
   3   6  17        0.20       -1.88      7.42 o 
   4   6  17        2.62        3.13      9.39 o 
   0   7  17        2.48       -3.15      8.37 o 
   1   7  17        1.29       11.37      7.79 o 
   2   7  17        4.70        6.06      6.74 o 
   3   7  17        8.39        3.24     11.50 o 
   4   7  17        2.79        2.37      8.67 o 
   0   8  17        1.10       -6.98      6.98 o 
   1   8  17       17.16       14.10      7.72 o 
   2   8  17        3.63       13.45      7.89 o 
   3   8  17        1.03       13.92      8.36 o 
   0   9  17        0.06       -0.97      8.57 o 
   1   9  17        5.07       -2.24     10.86 o 
   2   9  17        2.54       -1.94      7.78 o 
   3   9  17        0.94       -1.05      8.78 o 
   0  10  17        0.82       -2.40      9.56 o 
   1  10  17        2.17       14.15      8.80 o 
   2  10  17        5.31       17.81      9.50 o 
   0  11  17        3.07       -8.39      9.35 o 
   1  11  17        3.84        3.06      8.56 o 
   2  11  17        0.47       -4.20      9.15 o 
   0  12  17        1.56       11.81     20.78 o 
   1  12  17        1.42       24.42     10.52 o 
   0   0  18      186.08      181.21     20.78 o 
   1   0  18        1.24       -6.09      8.32 o 
   2   0  18        1.95       -5.36     12.29 o 
   3   0  18       26.02       39.40     16.50 o 
   4   0  18       16.02       -0.14     34.25 o 
   0   1  18       13.16       24.79      8.21 o 
   1   1  18        4.89        8.16      6.28 o 
   2   1  18        4.03        8.13      8.76 o 
   3   1  18        5.79        2.84     11.40 o 
   4   1  18        0.18       10.45     11.44 o 
   0   2  18      136.48      132.85     12.37 o 
   1   2  18        4.74       12.54      7.36 o 
   2   2  18        4.11       12.18      7.74 o 
   3   2  18        4.73        1.48      9.71 o 
   4   2  18        1.85        3.07      9.41 o 
   0   3  18       68.37       65.61     10.44 o 
   1   3  18        2.64        9.56      7.05 o 
   2   3  18        9.62       10.14      7.92 o 
   3   3  18        5.71       19.33     11.51 o 
   4   3  18        2.20        3.51      9.21 o 
   0   4  18       28.24       28.99     11.07 o 
   1   4  18        2.57        3.88      7.08 o 
   2   4  18        3.72       -0.35      6.88 o 
   3   4  18        2.90       13.05      7.95 o 
   4   4  18        2.23        7.19      9.07 o 
   0   5  18       75.33       97.91     16.29 o 
   1   5  18       62.90       82.28      9.87 o 
   2   5  18       11.09        4.01      8.22 o 
   3   5  18        2.36        5.10      7.71 o 
   0   6  18        5.84       -7.69      7.69 o 
   1   6  18        6.59       -0.16     11.47 o 
   2   6  18        5.55        0.86      8.22 o 
   3   6  18        0.19        3.91      8.28 o 
   0   7  18        2.00       -9.28      9.28 o 
   1   7  18       10.46       10.66      8.73 o 
   2   7  18        9.06        2.17      7.18 o 
   3   7  18        2.54       -3.99     10.64 o 
   0   8  18        0.12       -8.88      8.88 o 
   1   8  18        4.25       -4.25     11.79 o 
   2   8  18        1.26        5.56      8.18 o 
   3   8  18        0.14        9.05      8.39 o 
   0   9  18        6.58       11.39     10.33 o 
   1   9  18        2.07        5.35     12.48 o 
   2   9  18        9.35       17.81     10.23 o 
   0  10  18        0.54       -0.82     17.29 o 
   1  10  18        2.41        1.16     10.17 o 
   0  11  18        2.65       -2.37     12.95 o 
   1   0  19        1.65       -8.92      8.92 o 
   2   0  19        1.63       -1.33     12.04 o 
   3   0  19        0.21      -13.17     13.17 o 
   0   1  19       15.15       17.98      9.38 o 
   1   1  19        4.38       -0.99      7.52 o 
   2   1  19        6.45        4.66      9.42 o 
   3   1  19        3.11       -8.96     10.13 o 
   0   2  19        0.73       -7.84      7.84 o 
   1   2  19        8.57       -3.04      7.34 o 
   2   2  19        5.83        0.17      7.89 o 
   3   2  19        1.03       -3.20     12.21 o 
   0   3  19       35.10       29.51      9.26 o 
   1   3  19       22.06        5.37     13.56 o 
   2   3  19        8.10        8.50     11.05 o 
   3   3  19        3.11       -0.77     11.01 o 
   0   4  19        0.50       -4.30      9.66 o 
   1   4  19        7.07       -6.94      6.94 o 
   2   4  19        0.16       -2.99      7.62 o 
   3   4  19        0.38       -3.98     10.95 o 
   0   5  19       84.19       86.26     20.67 o 
   1   5  19       26.67       30.16     11.37 o 
   2   5  19        7.62       -0.42      8.82 o 
   3   5  19        1.41       11.18     10.29 o 
   0   6  19        2.47       -4.08      9.57 o 
   1   6  19       14.25        7.85      8.74 o 
   2   6  19        3.29        4.76      8.10 o 
   3   6  19        3.23       -5.77      9.96 o 
   0   7  19        7.17       10.79     10.13 o 
   1   7  19       19.70       17.80      9.58 o 
   2   7  19       14.47       10.97      8.52 o 
   0   8  19        0.28       12.63      9.56 o 
   1   8  19       11.43        3.25     10.63 o 
   2   8  19        7.85        8.38      9.53 o 
   0   9  19        1.86       16.98     11.45 o 
   1   9  19        3.86       -8.55      8.55 o 
   0   0  20        6.27       26.89     14.34 o 
   1   0  20        0.83       -1.99     12.00 o 
   2   0  20        0.01       -5.25     24.31 o 
   3   0  20       34.43       34.07     16.07 o 
   0   1  20       10.22       24.90     10.19 o 
   1   1  20        1.86        2.85      8.01 o 
   2   1  20        6.21       10.25      9.75 o 
   3   1  20        0.01       21.19     11.76 o 
   0   2  20       29.85       45.98     11.85 o 
   1   2  20        3.62        7.14      8.45 o 
   2   2  20        5.55        0.97      9.57 o 
   3   2  20       12.32       26.47     10.92 o 
   0   3  20        1.49       15.46     10.88 o 
   1   3  20        2.48        6.99      8.79 o 
   2   3  20        1.29       -0.37     12.97 o 
   0   4  20        3.91      -10.77     10.77 o 
   1   4  20        7.01        7.69      8.87 o 
   2   4  20        1.77       11.99     12.05 o 
   0   5  20        0.00       -5.82     12.42 o 
   1   5  20        9.03       14.73     10.15 o 
   2   5  20        2.24       -7.56      7.56 o 
   0   6  20        2.64        5.22     14.08 o 
   1   6  20        4.03        6.61      9.40 o 
   2   6  20        0.23       11.98      9.54 o 
   0   7  20        4.26       -3.50     14.32 o 
   1   7  20       17.45       12.49     10.03 o 
   1   0  21        0.08        2.14     12.99 o 
   2   0  21        2.17       32.12     15.98 o 
   0   1  21        0.00      -12.76     12.76 o 
   1   1  21        1.04        2.53      9.06 o 
   2   1  21        0.03       22.13     11.79 o 
   0   2  21        1.19       26.80     20.88 o 
   1   2  21        3.63        4.27      9.21 o 
   0   3  21        0.19      -15.44     15.44 o 
   1   3  21        3.86       10.67      9.48 o 
   0   4  21        1.19       48.14     22.68 o 
   1   4  21       10.97       27.38     11.38 o 
   0   5  21        6.01        1.09     21.13 o 
                                                 
